# Supplementary material for: Gut microbiota and acne: A Mendelian randomization study
Source: Skin Res Technol. 2023 Sep 18;29(9):e13473. doi: 10.1111/srt.13473 (PMC10507220; doi:10.1111/srt.13473)
Supplement: Supplementary file 1 — Supporting Information [file SRT-29-e13473-s002.xlsx]

## Sheet: Sheet1
chr.exposure	SNP	other_allele.exposure	effect_allele.exposure	beta.exposure	se.exposure	exposure	pval.exposure
5	rs6890185	C	T	0.113424	0.0233137	genus..Clostridiuminnocuumgroup.id.14397	1.14398e-06
18	rs61267978	C	T	0.14708	0.0320875	genus..Clostridiuminnocuumgroup.id.14397	4.56816e-06
3	rs1948423	A	T	-0.108859	0.023425	genus..Clostridiuminnocuumgroup.id.14397	3.36571e-06
1	rs6577484	A	G	0.160425	0.0360857	genus..Clostridiuminnocuumgroup.id.14397	8.76243e-06
5	rs10074000	C	T	-0.102648	0.0227508	genus..Clostridiuminnocuumgroup.id.14397	6.42682e-06
18	rs1942371	A	G	-0.157938	0.034187	genus..Clostridiuminnocuumgroup.id.14397	3.84054e-06
5	rs40656	T	C	0.142664	0.0311021	genus..Clostridiuminnocuumgroup.id.14397	4.49732e-06
6	rs71564433	A	T	-0.126746	0.0274657	genus..Clostridiuminnocuumgroup.id.14397	3.93654e-06
15	rs77845139	G	A	-0.114993	0.0257186	genus..Clostridiuminnocuumgroup.id.14397	7.77848e-06
12	rs10506058	G	A	0.0997048	0.0221926	genus..Clostridiuminnocuumgroup.id.14397	7.03224e-06
5	rs4869133	A	G	-0.180591	0.0409505	genus..Clostridiuminnocuumgroup.id.14397	1.03385e-05
10	rs55932844	G	A	-0.170705	0.0361023	genus..Eubacteriumbrachygroup.id.11296	2.26331e-06
22	rs9613196	A	T	-0.238718	0.0528561	genus..Eubacteriumbrachygroup.id.11296	6.29045e-06
5	rs62348779	C	T	-0.201481	0.043286	genus..Eubacteriumbrachygroup.id.11296	3.24556e-06
10	rs2913110	T	C	0.105143	0.022942	genus..Eubacteriumbrachygroup.id.11296	4.58352e-06
4	rs4862235	A	G	0.104806	0.0225751	genus..Eubacteriumbrachygroup.id.11296	3.44127e-06
2	rs12151423	G	A	0.101329	0.0227324	genus..Eubacteriumbrachygroup.id.11296	8.29422e-06
4	rs73199919	C	T	-0.236717	0.0531335	genus..Eubacteriumbrachygroup.id.11296	8.38405e-06
11	rs6591893	A	G	0.108225	0.0240319	genus..Eubacteriumbrachygroup.id.11296	6.68701e-06
22	rs720439	G	A	-0.111927	0.0251252	genus..Eubacteriumbrachygroup.id.11296	8.39861e-06
4	rs13139592	C	T	-0.145997	0.0327192	genus..Eubacteriumbrachygroup.id.11296	8.11576e-06
14	rs1384962	G	A	0.120888	0.0266264	genus..Eubacteriumbrachygroup.id.11296	5.62113e-06
7	rs17159861	T	C	0.0962228	0.0168388	genus..Eubacteriumcoprostanoligenesgroup.id.11375	1.10132e-08
7	rs9648214	C	T	-0.0828719	0.016431	genus..Eubacteriumcoprostanoligenesgroup.id.11375	4.56764e-07
15	rs12906958	T	C	-0.0533159	0.0115935	genus..Eubacteriumcoprostanoligenesgroup.id.11375	4.24959e-06
1	rs11808093	C	T	0.0790287	0.0173724	genus..Eubacteriumcoprostanoligenesgroup.id.11375	5.38771e-06
15	rs4076415	G	T	0.0515152	0.0110294	genus..Eubacteriumcoprostanoligenesgroup.id.11375	3.00172e-06
3	rs6762473	A	C	0.0521584	0.0112353	genus..Eubacteriumcoprostanoligenesgroup.id.11375	3.44409e-06
10	rs10444197	G	A	-0.0505823	0.0113455	genus..Eubacteriumcoprostanoligenesgroup.id.11375	8.2595e-06
10	rs2644213	A	G	0.0538845	0.0121245	genus..Eubacteriumcoprostanoligenesgroup.id.11375	8.81853e-06
3	rs11720857	T	C	0.0630776	0.0144485	genus..Eubacteriumcoprostanoligenesgroup.id.11375	1.26723e-05
7	rs4717831	T	A	0.0786783	0.0174038	genus..Eubacteriumcoprostanoligenesgroup.id.11375	6.16204e-06
15	rs62024432	T	C	-0.0769698	0.0172101	genus..Eubacteriumcoprostanoligenesgroup.id.11375	7.73643e-06
3	rs76898927	A	G	0.123055	0.0266375	genus..Eubacteriumcoprostanoligenesgroup.id.11375	3.84448e-06
7	rs1020520	G	T	-0.0590705	0.0132929	genus..Eubacteriumcoprostanoligenesgroup.id.11375	8.83959e-06
12	rs11052069	C	T	0.0477832	0.0107833	genus..Eubacteriumcoprostanoligenesgroup.id.11375	9.37067e-06
2	rs79895140	C	T	-0.0641017	0.0141153	genus..Eubacteriumcoprostanoligenesgroup.id.11375	5.591e-06
16	rs4583233	C	A	0.0670205	0.0128122	genus..Eubacteriumeligensgroup.id.14372	1.68597e-07
10	rs265534	G	T	-0.0563756	0.0120127	genus..Eubacteriumeligensgroup.id.14372	2.69237e-06
2	rs72839198	G	C	0.155659	0.0375612	genus..Eubacteriumeligensgroup.id.14372	3.4109e-05
14	rs74606150	G	C	-0.196454	0.042565	genus..Eubacteriumeligensgroup.id.14372	3.92371e-06
6	rs6923695	G	T	0.103268	0.0229525	genus..Eubacteriumeligensgroup.id.14372	6.82105e-06
2	rs56080211	T	C	0.123093	0.0282743	genus..Eubacteriumeligensgroup.id.14372	1.33971e-05
14	rs158115	C	G	0.0915271	0.0190611	genus..Eubacteriumeligensgroup.id.14372	1.57265e-06
13	rs2200429	G	A	-0.0888825	0.0198479	genus..Eubacteriumeligensgroup.id.14372	7.52821e-06
11	rs182318	A	G	-0.0824941	0.0195615	genus..Eubacteriumeligensgroup.id.14372	2.4739e-05
7	rs12719051	G	A	0.0916626	0.0208183	genus..Eubacteriumeligensgroup.id.14372	1.06777e-05
2	rs3771393	T	C	0.130842	0.0266671	genus..Eubacteriumfissicatenagroup.id.14373	9.27125e-07
8	rs2733072	A	G	0.109644	0.0228306	genus..Eubacteriumfissicatenagroup.id.14373	1.56687e-06
11	rs7104872	A	G	0.138612	0.0291906	genus..Eubacteriumfissicatenagroup.id.14373	2.04917e-06
7	rs151257695	G	A	0.20951	0.0454847	genus..Eubacteriumfissicatenagroup.id.14373	4.10179e-06
18	rs11876297	C	T	0.131469	0.0281712	genus..Eubacteriumfissicatenagroup.id.14373	3.05925e-06
6	rs6934739	G	A	0.111463	0.0252788	genus..Eubacteriumfissicatenagroup.id.14373	1.03676e-05
14	rs10147907	G	T	0.172263	0.039601	genus..Eubacteriumfissicatenagroup.id.14373	1.36161e-05
3	rs1768152	C	T	0.139489	0.0316186	genus..Eubacteriumfissicatenagroup.id.14373	1.02609e-05
10	rs11818408	A	G	0.10585	0.0237114	genus..Eubacteriumfissicatenagroup.id.14373	8.04017e-06
4	rs13116360	C	T	0.154124	0.0297185	genus..Eubacteriumhalliigroup.id.11338	2.14699e-07
3	rs949971	G	T	-0.0540164	0.0116101	genus..Eubacteriumhalliigroup.id.11338	3.27865e-06
1	rs10798999	T	C	0.0601661	0.0126752	genus..Eubacteriumhalliigroup.id.11338	2.06723e-06
7	rs60254196	G	A	-0.0522832	0.0111865	genus..Eubacteriumhalliigroup.id.11338	2.95711e-06
7	rs10808115	C	A	-0.0504747	0.0109922	genus..Eubacteriumhalliigroup.id.11338	4.39336e-06
15	rs74018587	T	C	0.208943	0.043822	genus..Eubacteriumhalliigroup.id.11338	1.86072e-06
3	rs6550770	C	T	-0.198087	0.0443545	genus..Eubacteriumhalliigroup.id.11338	7.96934e-06
11	rs10501370	T	C	-0.115589	0.0252489	genus..Eubacteriumhalliigroup.id.11338	4.69489e-06
19	rs281379	G	A	-0.0499523	0.0112153	genus..Eubacteriumhalliigroup.id.11338	8.43056e-06
11	rs78056098	T	G	-0.0507411	0.0113758	genus..Eubacteriumhalliigroup.id.11338	8.17934e-06
3	rs28584818	G	A	0.126115	0.0268627	genus..Eubacteriumhalliigroup.id.11338	2.66861e-06
3	rs76496924	T	A	0.154229	0.0351663	genus..Eubacteriumhalliigroup.id.11338	1.15617e-05
11	rs117748144	C	T	-0.126582	0.028712	genus..Eubacteriumhalliigroup.id.11338	1.04e-05
1	rs17474256	A	G	0.0810805	0.0184573	genus..Eubacteriumhalliigroup.id.11338	1.11865e-05
18	rs630939	T	C	-0.0508914	0.0114352	genus..Eubacteriumhalliigroup.id.11338	8.57049e-06
4	rs17074066	C	T	-0.0813986	0.0189272	genus..Eubacteriumhalliigroup.id.11338	1.70329e-05
14	rs34297067	G	A	-0.186907	0.0341475	genus..Eubacteriumnodatumgroup.id.11297	4.41214e-08
9	rs113893692	T	C	-0.185107	0.0403573	genus..Eubacteriumnodatumgroup.id.11297	4.50295e-06
9	rs77910827	T	C	0.201788	0.0413568	genus..Eubacteriumnodatumgroup.id.11297	1.06514e-06
10	rs61841040	T	G	0.160621	0.0341609	genus..Eubacteriumnodatumgroup.id.11297	2.57757e-06
1	rs9425984	C	T	-0.130234	0.0292347	genus..Eubacteriumnodatumgroup.id.11297	8.39808e-06
7	rs10263623	T	C	0.193496	0.0439023	genus..Eubacteriumnodatumgroup.id.11297	1.04611e-05
10	rs11006576	G	A	-0.110167	0.024593	genus..Eubacteriumnodatumgroup.id.11297	7.47766e-06
1	rs7880204	C	T	-0.125454	0.0275303	genus..Eubacteriumnodatumgroup.id.11297	5.19058e-06
4	rs6818880	G	A	-0.110081	0.0245964	genus..Eubacteriumnodatumgroup.id.11297	7.62442e-06
7	rs10458299	C	T	-0.187753	0.041969	genus..Eubacteriumnodatumgroup.id.11297	7.69117e-06
8	rs7827125	T	C	0.1223	0.0271331	genus..Eubacteriumnodatumgroup.id.11297	6.56281e-06
12	rs12423772	T	G	0.14098	0.0295029	genus..Eubacteriumoxidoreducensgroup.id.11339	1.76605e-06
4	rs2973294	T	G	0.0923559	0.0195439	genus..Eubacteriumoxidoreducensgroup.id.11339	2.29474e-06
16	rs34561138	A	G	0.216145	0.045992	genus..Eubacteriumoxidoreducensgroup.id.11339	2.6063e-06
5	rs440215	T	C	0.0932766	0.0195294	genus..Eubacteriumoxidoreducensgroup.id.11339	1.78624e-06
4	rs1425962	C	G	0.0906104	0.0200612	genus..Eubacteriumoxidoreducensgroup.id.11339	6.28134e-06
1	rs12129908	A	C	0.0893273	0.0198333	genus..Eubacteriumoxidoreducensgroup.id.11339	6.67159e-06
15	rs35398954	G	A	-0.0901402	0.0174602	genus..Eubacteriumrectalegroup.id.14374	2.43523e-07
12	rs117151453	C	G	-0.113141	0.0243541	genus..Eubacteriumrectalegroup.id.14374	3.39021e-06
18	rs16960159	G	C	-0.156596	0.0336234	genus..Eubacteriumrectalegroup.id.14374	3.203e-06
2	rs314726	C	T	0.0528824	0.0109486	genus..Eubacteriumrectalegroup.id.14374	1.36502e-06
1	rs10797540	G	A	0.0503179	0.0108389	genus..Eubacteriumrectalegroup.id.14374	3.44511e-06
7	rs10248854	A	C	-0.0527827	0.0113464	genus..Eubacteriumrectalegroup.id.14374	3.28808e-06
1	rs3980709	T	A	-0.0622701	0.0140572	genus..Eubacteriumrectalegroup.id.14374	9.43285e-06
11	rs2884897	G	A	-0.129364	0.0289021	genus..Eubacteriumrectalegroup.id.14374	7.60786e-06
11	rs10892089	G	C	-0.0635522	0.0140072	genus..Eubacteriumrectalegroup.id.14374	5.70339e-06
1	rs143694765	C	T	0.0870025	0.019779	genus..Eubacteriumrectalegroup.id.14374	1.08881e-05
9	rs59427698	G	A	-0.0576035	0.0130853	genus..Eubacteriumrectalegroup.id.14374	1.07187e-05
9	rs62547233	G	A	0.0536319	0.0120201	genus..Eubacteriumrectalegroup.id.14374	8.12493e-06
5	rs2116427	G	A	0.0911461	0.0182353	genus..Eubacteriumruminantiumgroup.id.11340	5.78294e-07
22	rs139749	T	C	-0.0845439	0.0171791	genus..Eubacteriumruminantiumgroup.id.11340	8.59576e-07
10	rs72836424	T	C	-0.139825	0.030069	genus..Eubacteriumruminantiumgroup.id.11340	3.31726e-06
9	rs2229917	G	A	0.153538	0.0323922	genus..Eubacteriumruminantiumgroup.id.11340	2.13756e-06
14	rs10131724	C	A	-0.199832	0.0414577	genus..Eubacteriumruminantiumgroup.id.11340	1.43452e-06
5	rs16891896	A	G	-0.174787	0.0390573	genus..Eubacteriumruminantiumgroup.id.11340	7.63588e-06
8	rs7000472	G	A	-0.0762282	0.016523	genus..Eubacteriumruminantiumgroup.id.11340	3.96031e-06
2	rs13025464	C	T	-0.0737077	0.0163786	genus..Eubacteriumruminantiumgroup.id.11340	6.78731e-06
2	rs2418654	T	C	-0.0748879	0.0165852	genus..Eubacteriumruminantiumgroup.id.11340	6.32107e-06
1	rs6676699	T	G	-0.0888124	0.0196447	genus..Eubacteriumruminantiumgroup.id.11340	6.1569e-06
12	rs73139629	C	A	-0.115098	0.0247909	genus..Eubacteriumruminantiumgroup.id.11340	3.43822e-06
22	rs112375806	A	T	0.143141	0.0293757	genus..Eubacteriumruminantiumgroup.id.11340	1.10048e-06
9	rs606117	G	A	0.0833243	0.018056	genus..Eubacteriumruminantiumgroup.id.11340	3.93527e-06
6	rs57340348	C	T	-0.0979429	0.0212166	genus..Eubacteriumruminantiumgroup.id.11340	3.90574e-06
1	rs2817174	T	C	-0.0734306	0.0163687	genus..Eubacteriumruminantiumgroup.id.11340	7.25591e-06
1	rs10923018	A	G	0.0726438	0.0160924	genus..Eubacteriumruminantiumgroup.id.11340	6.35665e-06
15	rs11637981	T	G	-0.073258	0.0160888	genus..Eubacteriumruminantiumgroup.id.11340	5.27971e-06
12	rs17519472	T	C	0.107804	0.0233984	genus..Eubacteriumruminantiumgroup.id.11340	4.07865e-06
6	rs209813	A	G	-0.103488	0.0236391	genus..Eubacteriumruminantiumgroup.id.11340	1.19859e-05
20	rs6048195	T	A	-0.0603594	0.011658	genus..Eubacteriumventriosumgroup.id.11341	2.24862e-07
20	rs73615400	C	T	-0.0956303	0.0193428	genus..Eubacteriumventriosumgroup.id.11341	7.65415e-07
3	rs57199565	C	T	0.0783394	0.0160257	genus..Eubacteriumventriosumgroup.id.11341	1.0168e-06
13	rs11617697	G	A	-0.143349	0.0286241	genus..Eubacteriumventriosumgroup.id.11341	5.50068e-07
8	rs16884680	T	G	-0.0906428	0.0191909	genus..Eubacteriumventriosumgroup.id.11341	2.3214e-06
18	rs12964517	A	G	0.0587198	0.0123453	genus..Eubacteriumventriosumgroup.id.11341	1.97039e-06
12	rs876734	T	C	-0.0618696	0.0132532	genus..Eubacteriumventriosumgroup.id.11341	3.03748e-06
14	rs3809430	C	T	-0.0548171	0.0118426	genus..Eubacteriumventriosumgroup.id.11341	3.67754e-06
16	rs72783037	A	C	0.0658926	0.0143747	genus..Eubacteriumventriosumgroup.id.11341	4.56313e-06
4	rs78869071	T	C	0.0980023	0.0225083	genus..Eubacteriumventriosumgroup.id.11341	1.3365e-05
13	rs9316536	G	T	-0.0817111	0.0183121	genus..Eubacteriumventriosumgroup.id.11341	8.11463e-06
14	rs35179274	T	C	-0.0627263	0.013786	genus..Eubacteriumventriosumgroup.id.11341	5.36433e-06
1	rs78250280	A	G	0.0749762	0.0164404	genus..Eubacteriumventriosumgroup.id.11341	5.10382e-06
1	rs66746423	T	C	0.0751501	0.0164978	genus..Eubacteriumventriosumgroup.id.11341	5.2349e-06
2	rs6704822	G	A	0.0739179	0.0166705	genus..Eubacteriumventriosumgroup.id.11341	9.24762e-06
3	rs13082419	T	C	-0.0715522	0.016137	genus..Eubacteriumventriosumgroup.id.11341	9.24771e-06
3	rs66830358	A	T	0.0528752	0.0117972	genus..Eubacteriumventriosumgroup.id.11341	7.39456e-06
20	rs17830032	A	G	-0.160597	0.0310515	genus..Eubacteriumxylanophilumgroup.id.14375	2.31629e-07
7	rs13239072	A	G	0.0687427	0.0142728	genus..Eubacteriumxylanophilumgroup.id.14375	1.46219e-06
17	rs79582700	G	C	-0.0951677	0.0199969	genus..Eubacteriumxylanophilumgroup.id.14375	1.94438e-06
19	rs12980122	G	C	-0.108274	0.0238257	genus..Eubacteriumxylanophilumgroup.id.14375	5.50925e-06
16	rs2012708	G	A	0.0573202	0.0126905	genus..Eubacteriumxylanophilumgroup.id.14375	6.27861e-06
11	rs2213117	G	T	0.0877797	0.0189012	genus..Eubacteriumxylanophilumgroup.id.14375	3.41515e-06
14	rs10140184	C	A	0.0576795	0.012599	genus..Eubacteriumxylanophilumgroup.id.14375	4.69215e-06
1	rs10917203	C	A	0.0612633	0.0130917	genus..Eubacteriumxylanophilumgroup.id.14375	2.87493e-06
16	rs112176119	T	C	-0.113455	0.0245762	genus..Eubacteriumxylanophilumgroup.id.14375	3.90307e-06
9	rs1999224	T	G	-0.0949051	0.0203503	genus..Eubacteriumxylanophilumgroup.id.14375	3.10757e-06
4	rs75586835	G	A	-0.114498	0.0263455	genus..Eubacteriumxylanophilumgroup.id.14375	1.38639e-05
1	rs4654122	G	C	0.0553508	0.0123588	genus..Eubacteriumxylanophilumgroup.id.14375	7.51139e-06
10	rs2047242	G	A	-0.067603	0.0133738	genus..Ruminococcusgauvreauiigroup.id.11342	4.30629e-07
16	rs71386687	G	T	0.121037	0.02386	genus..Ruminococcusgauvreauiigroup.id.11342	3.91996e-07
3	rs9870933	G	A	0.0621643	0.0126072	genus..Ruminococcusgauvreauiigroup.id.11342	8.18642e-07
12	rs1391597	T	C	0.0590284	0.0124874	genus..Ruminococcusgauvreauiigroup.id.11342	2.27801e-06
5	rs431418	G	A	-0.094737	0.0210157	genus..Ruminococcusgauvreauiigroup.id.11342	6.54677e-06
2	rs10931481	A	G	0.0610096	0.0130484	genus..Ruminococcusgauvreauiigroup.id.11342	2.9306e-06
15	rs289410	A	G	-0.0654926	0.0139101	genus..Ruminococcusgauvreauiigroup.id.11342	2.49824e-06
1	rs2105937	G	A	0.0580215	0.0127806	genus..Ruminococcusgauvreauiigroup.id.11342	5.63027e-06
8	rs2166943	C	A	0.0566974	0.0123497	genus..Ruminococcusgauvreauiigroup.id.11342	4.41122e-06
7	rs12539819	T	C	0.110654	0.0240684	genus..Ruminococcusgauvreauiigroup.id.11342	4.27654e-06
1	rs12079579	G	A	0.0955324	0.0213436	genus..Ruminococcusgauvreauiigroup.id.11342	7.60822e-06
4	rs73802842	A	C	0.0736808	0.0169665	genus..Ruminococcusgauvreauiigroup.id.11342	1.40724e-05
5	rs11750752	T	C	0.0712689	0.0157	genus..Ruminococcusgauvreauiigroup.id.11342	5.64059e-06
5	rs13163520	A	G	-0.127377	0.0233883	genus..Ruminococcusgnavusgroup.id.14376	5.14575e-08
2	rs934940	C	A	-0.105045	0.0229588	genus..Ruminococcusgnavusgroup.id.14376	4.75405e-06
3	rs9872758	C	T	0.0849233	0.0176643	genus..Ruminococcusgnavusgroup.id.14376	1.5274e-06
8	rs2909242	A	C	-0.0909965	0.018351	genus..Ruminococcusgnavusgroup.id.14376	7.09802e-07
9	rs3124783	G	A	-0.11599	0.0249099	genus..Ruminococcusgnavusgroup.id.14376	3.21836e-06
2	rs62167033	C	T	0.185289	0.0396295	genus..Ruminococcusgnavusgroup.id.14376	2.93196e-06
2	rs12989336	A	G	-0.0846861	0.0187936	genus..Ruminococcusgnavusgroup.id.14376	6.60271e-06
1	rs12136548	T	C	0.0901946	0.0196476	genus..Ruminococcusgnavusgroup.id.14376	4.41929e-06
3	rs78399089	C	T	0.144445	0.0326618	genus..Ruminococcusgnavusgroup.id.14376	9.75913e-06
10	rs11597105	G	A	0.114673	0.0250653	genus..Ruminococcusgnavusgroup.id.14376	4.7629e-06
16	rs11864644	C	T	-0.139804	0.0318253	genus..Ruminococcusgnavusgroup.id.14376	1.11877e-05
4	rs4388134	T	C	-0.0904997	0.0203544	genus..Ruminococcusgnavusgroup.id.14376	8.74052e-06
19	rs35866622	C	T	-0.0612024	0.0109421	genus..Ruminococcustorquesgroup.id.14377	2.22818e-08
12	rs773123	A	T	0.0824005	0.0173862	genus..Ruminococcustorquesgroup.id.14377	2.14322e-06
17	rs8080469	A	G	0.0490727	0.0107036	genus..Ruminococcustorquesgroup.id.14377	4.54689e-06
8	rs77034621	G	T	-0.151553	0.0335878	genus..Ruminococcustorquesgroup.id.14377	6.41759e-06
7	rs73130967	T	A	0.0770375	0.0168264	genus..Ruminococcustorquesgroup.id.14377	4.68628e-06
15	rs1972694	A	T	-0.0614094	0.0137321	genus..Ruminococcustorquesgroup.id.14377	7.74998e-06
14	rs12434631	G	A	0.074697	0.0153401	genus..Ruminococcustorquesgroup.id.14377	1.11933e-06
5	rs158487	G	A	0.0531781	0.0116341	genus..Ruminococcustorquesgroup.id.14377	4.85656e-06
11	rs4073731	C	T	0.0651948	0.0142221	genus..Ruminococcustorquesgroup.id.14377	4.56071e-06
10	rs60603763	G	C	0.124328	0.0275286	genus..Ruminococcustorquesgroup.id.14377	6.29202e-06
6	rs1475330	C	T	0.0523492	0.01182	genus..Ruminococcustorquesgroup.id.14377	9.47363e-06
9	rs10967781	A	C	0.0507994	0.0113322	genus..Ruminococcustorquesgroup.id.14377	7.36925e-06
22	rs8141465	G	A	0.0480778	0.0107442	genus..Ruminococcustorquesgroup.id.14377	7.64974e-06
6	rs34583783	T	G	0.126596	0.0268461	genus.Actinomyces.id.423	2.40976e-06
15	rs2715439	T	C	0.0746684	0.0164822	genus.Actinomyces.id.423	5.89142e-06
10	rs4146653	A	G	0.0985224	0.0214182	genus.Actinomyces.id.423	4.22634e-06
6	rs35011108	G	A	0.232634	0.0512044	genus.Actinomyces.id.423	5.53966e-06
6	rs4073240	A	G	0.0749687	0.0167368	genus.Actinomyces.id.423	7.48996e-06
10	rs7915461	C	T	0.18776	0.0401636	genus.Actinomyces.id.423	2.94135e-06
3	rs71315246	G	A	-0.0969809	0.021925	genus.Actinomyces.id.423	9.7207e-06
10	rs10787984	C	G	0.094316	0.0213513	genus.Actinomyces.id.423	9.99237e-06
4	rs7680684	T	C	-0.083381	0.0168901	genus.Adlercreutzia.id.812	7.94623e-07
1	rs2147798	G	C	0.0922959	0.0192121	genus.Adlercreutzia.id.812	1.55492e-06
5	rs80078995	T	A	-0.11324	0.0232586	genus.Adlercreutzia.id.812	1.12323e-06
18	rs34181676	T	G	-0.134998	0.028231	genus.Adlercreutzia.id.812	1.73641e-06
6	rs9490822	T	C	-0.0734512	0.0155789	genus.Adlercreutzia.id.812	2.41962e-06
5	rs12522517	T	A	-0.104884	0.0234695	genus.Adlercreutzia.id.812	7.85973e-06
7	rs13231526	A	C	0.143237	0.0311654	genus.Adlercreutzia.id.812	4.30634e-06
1	rs6664405	C	T	-0.0953084	0.0210752	genus.Adlercreutzia.id.812	6.11693e-06
10	rs1046175	G	C	0.112758	0.0255994	genus.Adlercreutzia.id.812	1.05926e-05
17	rs9915817	C	T	0.0749219	0.016833	genus.Adlercreutzia.id.812	8.55145e-06
3	rs55719207	A	G	-0.0699243	0.0158036	genus.Adlercreutzia.id.812	9.66317e-06
11	rs11604400	T	C	-0.102524	0.0234834	genus.Adlercreutzia.id.812	1.26645e-05
4	rs11729256	C	T	0.0750473	0.0150184	genus.Akkermansia.id.4037	5.82224e-07
11	rs4936098	G	A	0.0649225	0.0135934	genus.Akkermansia.id.4037	1.78783e-06
6	rs9349825	G	A	-0.0703407	0.0147133	genus.Akkermansia.id.4037	1.74635e-06
4	rs74542928	C	T	0.112623	0.0236434	genus.Akkermansia.id.4037	1.90374e-06
16	rs2602429	T	C	0.0745352	0.0156201	genus.Akkermansia.id.4037	1.82638e-06
1	rs61779207	A	G	-0.0760539	0.0167769	genus.Akkermansia.id.4037	5.80842e-06
1	rs11184341	C	G	0.0655855	0.0142236	genus.Akkermansia.id.4037	4.007e-06
10	rs4242783	A	G	0.0685454	0.0147701	genus.Akkermansia.id.4037	3.47009e-06
18	rs117107102	G	A	0.204406	0.0431629	genus.Akkermansia.id.4037	2.18309e-06
15	rs12908520	A	G	0.061772	0.0130954	genus.Akkermansia.id.4037	2.39252e-06
12	rs111862613	C	T	0.0911199	0.0196748	genus.Akkermansia.id.4037	3.63381e-06
20	rs941682	A	G	-0.0632957	0.0143777	genus.Akkermansia.id.4037	1.07079e-05
7	rs67281112	C	G	0.0634575	0.0137846	genus.Alistipes.id.968	4.15429e-06
1	rs67705352	G	T	-0.0532404	0.0110864	genus.Alistipes.id.968	1.56841e-06
7	rs11769002	A	G	-0.0528793	0.0109389	genus.Alistipes.id.968	1.33764e-06
11	rs7129639	A	C	-0.0524955	0.0109584	genus.Alistipes.id.968	1.66409e-06
9	rs1689282	C	A	-0.0520061	0.0113942	genus.Alistipes.id.968	5.01245e-06
5	rs11958296	G	A	-0.0981222	0.0218272	genus.Alistipes.id.968	6.94362e-06
21	rs8130320	G	A	-0.049002	0.010717	genus.Alistipes.id.968	4.82274e-06
11	rs2875322	C	T	-0.0580945	0.0131432	genus.Alistipes.id.968	9.8654e-06
10	rs2290844	T	C	0.0813969	0.0191632	genus.Alistipes.id.968	2.16105e-05
8	rs35909684	C	A	-0.0845285	0.0192091	genus.Alistipes.id.968	1.08029e-05
9	rs62576416	C	T	0.0492647	0.0109733	genus.Alistipes.id.968	7.13866e-06
13	rs1107244	A	G	0.0758558	0.0171182	genus.Alistipes.id.968	9.36717e-06
17	rs34417064	G	A	-0.048202	0.0106868	genus.Alistipes.id.968	6.47051e-06
2	rs12990744	T	C	-0.0776618	0.0172986	genus.Alistipes.id.968	7.13925e-06
20	rs4810359	G	A	-0.0652428	0.0146155	genus.Alistipes.id.968	8.04672e-06
9	rs602075	G	A	0.168974	0.0296976	genus.Allisonella.id.2174	1.27161e-08
9	rs35778461	T	C	0.146679	0.0297186	genus.Allisonella.id.2174	7.99075e-07
2	rs6742198	A	G	0.149152	0.0316484	genus.Allisonella.id.2174	2.44366e-06
5	rs1901739	G	T	0.115769	0.0248626	genus.Allisonella.id.2174	3.21898e-06
7	rs76904847	A	G	0.148523	0.0334857	genus.Allisonella.id.2174	9.1888e-06
12	rs35110698	C	T	-0.146322	0.0320852	genus.Allisonella.id.2174	5.10518e-06
10	rs7898615	G	T	0.167966	0.0373586	genus.Allisonella.id.2174	6.92267e-06
11	rs594561	T	C	0.112231	0.0251681	genus.Allisonella.id.2174	8.22486e-06
18	rs685403	C	G	-0.175203	0.0404474	genus.Allisonella.id.2174	1.4801e-05
8	rs12675596	T	G	0.145669	0.0290678	genus.Alloprevotella.id.961	5.40505e-07
4	rs58212166	G	A	-0.161506	0.0359102	genus.Alloprevotella.id.961	6.87607e-06
21	rs34619204	A	G	-0.156037	0.0344392	genus.Alloprevotella.id.961	5.87639e-06
3	rs17380632	T	A	0.125564	0.0280409	genus.Alloprevotella.id.961	7.53855e-06
3	rs4680035	G	A	-0.119599	0.0259446	genus.Alloprevotella.id.961	4.03052e-06
1	rs4364940	G	A	0.126418	0.0282207	genus.Alloprevotella.id.961	7.47813e-06
21	rs2154444	G	T	0.138234	0.0308961	genus.Alloprevotella.id.961	7.67081e-06
12	rs816292	C	T	-0.113003	0.02204	genus.Anaerofilum.id.2053	2.9416e-07
2	rs79598899	T	C	0.182586	0.0357284	genus.Anaerofilum.id.2053	3.21518e-07
1	rs4506496	A	G	0.10309	0.0212861	genus.Anaerofilum.id.2053	1.27857e-06
3	rs712981	C	A	0.10076	0.0202902	genus.Anaerofilum.id.2053	6.83784e-07
10	rs17105491	C	G	-0.193107	0.0411187	genus.Anaerofilum.id.2053	2.64857e-06
11	rs10794359	C	T	-0.0953524	0.02006	genus.Anaerofilum.id.2053	2.00057e-06
14	rs17096874	T	C	-0.126337	0.0268919	genus.Anaerofilum.id.2053	2.62779e-06
17	rs356049	A	G	0.132603	0.0289802	genus.Anaerofilum.id.2053	4.74774e-06
2	rs1563175	C	A	0.0923834	0.0202157	genus.Anaerofilum.id.2053	4.88001e-06
2	rs17012738	G	T	0.0903417	0.0200239	genus.Anaerofilum.id.2053	6.43147e-06
9	rs9299345	C	T	-0.1364	0.0302372	genus.Anaerofilum.id.2053	6.45257e-06
12	rs4244069	A	G	-0.146775	0.0326594	genus.Anaerofilum.id.2053	6.98668e-06
16	rs7193624	T	C	0.0750642	0.0150723	genus.Anaerostipes.id.1991	6.34981e-07
10	rs2804244	G	A	-0.053089	0.0110983	genus.Anaerostipes.id.1991	1.72235e-06
21	rs62215703	A	G	0.0644965	0.0136702	genus.Anaerostipes.id.1991	2.38126e-06
2	rs2396460	C	T	-0.0512653	0.0109555	genus.Anaerostipes.id.1991	2.87727e-06
9	rs3900776	A	G	-0.110013	0.0236302	genus.Anaerostipes.id.1991	3.23e-06
3	rs2014785	C	T	0.0515687	0.0112199	genus.Anaerostipes.id.1991	4.30275e-06
2	rs62157625	C	T	0.088573	0.0185548	genus.Anaerostipes.id.1991	1.80966e-06
2	rs6726833	A	C	-0.0877497	0.0189408	genus.Anaerostipes.id.1991	3.60694e-06
9	rs6474958	G	A	-0.0500065	0.0112001	genus.Anaerostipes.id.1991	8.01317e-06
4	rs6854026	C	T	-0.0508482	0.0109075	genus.Anaerostipes.id.1991	3.13519e-06
19	rs78735375	C	A	-0.137429	0.0305304	genus.Anaerostipes.id.1991	6.75192e-06
8	rs7823228	C	G	-0.0621085	0.0136614	genus.Anaerostipes.id.1991	5.46041e-06
1	rs13376554	T	A	0.197389	0.0458642	genus.Anaerostipes.id.1991	1.67918e-05
17	rs60983350	A	G	-0.0539901	0.0116575	genus.Anaerostipes.id.1991	3.63292e-06
11	rs10502061	G	A	0.0835752	0.0192017	genus.Anaerostipes.id.1991	1.34595e-05
13	rs6563550	C	T	0.0877135	0.0176745	genus.Anaerotruncus.id.2054	6.95123e-07
14	rs8005030	T	C	0.0554447	0.0117854	genus.Anaerotruncus.id.2054	2.54478e-06
2	rs4669806	T	G	0.0576389	0.0122994	genus.Anaerotruncus.id.2054	2.78165e-06
14	rs10150232	G	A	0.0567088	0.0124877	genus.Anaerotruncus.id.2054	5.59426e-06
9	rs1272208	T	G	-0.0611743	0.0129831	genus.Anaerotruncus.id.2054	2.4548e-06
8	rs12056802	G	C	0.0774194	0.0177178	genus.Anaerotruncus.id.2054	1.24484e-05
11	rs11018566	G	A	-0.156465	0.0366032	genus.Anaerotruncus.id.2054	1.91457e-05
4	rs7675045	T	A	-0.0497815	0.0110573	genus.Anaerotruncus.id.2054	6.72773e-06
3	rs1431492	T	C	-0.0654996	0.0146188	genus.Anaerotruncus.id.2054	7.4467e-06
6	rs9347879	C	T	0.050618	0.011049	genus.Anaerotruncus.id.2054	4.62252e-06
2	rs17734739	C	T	0.0660052	0.014908	genus.Anaerotruncus.id.2054	9.53342e-06
15	rs6494922	G	A	0.0903106	0.0202257	genus.Anaerotruncus.id.2054	8.00114e-06
12	rs34449434	C	A	-0.0497004	0.0113402	genus.Anaerotruncus.id.2054	1.17235e-05
14	rs7155595	A	C	0.0539336	0.0118903	genus.Anaerotruncus.id.2054	5.73481e-06
4	rs115414803	C	A	-0.144356	0.0317524	genus.Anaerotruncus.id.2054	5.45974e-06
11	rs2704155	A	T	-0.106235	0.0234815	genus.Anaerotruncus.id.2054	6.06257e-06
3	rs6795673	T	C	0.0538565	0.0105251	genus.Bacteroides.id.918	3.1052e-07
6	rs28757219	A	T	0.0818398	0.0170319	genus.Bacteroides.id.918	1.54674e-06
13	rs9507307	T	C	0.0604456	0.0129128	genus.Bacteroides.id.918	2.85389e-06
20	rs66474973	T	G	0.0812515	0.0164479	genus.Bacteroides.id.918	7.81489e-07
1	rs11585893	G	A	-0.0740746	0.0147633	genus.Bacteroides.id.918	5.2356e-07
9	rs495004	G	C	-0.0607475	0.0129865	genus.Bacteroides.id.918	2.9007e-06
19	rs17619981	G	T	0.0880978	0.0187002	genus.Bacteroides.id.918	2.46434e-06
14	rs2023437	C	T	-0.0782325	0.0167634	genus.Bacteroides.id.918	3.05837e-06
3	rs66710942	T	C	0.0488038	0.0107412	genus.Bacteroides.id.918	5.53011e-06
6	rs13207588	G	A	-0.059205	0.0131195	genus.Bacteroides.id.918	6.39901e-06
3	rs2366421	A	T	-0.0528153	0.0117124	genus.Bacteroides.id.918	6.50319e-06
1	rs1340391	C	T	-0.0592004	0.0132244	genus.Bacteroides.id.918	7.58422e-06
4	rs2276875	G	A	-0.0697176	0.0139537	genus.Barnesiella.id.944	5.84261e-07
6	rs2428166	A	G	-0.165859	0.0337309	genus.Barnesiella.id.944	8.78294e-07
12	rs60316894	T	C	-0.121478	0.025184	genus.Barnesiella.id.944	1.40969e-06
3	rs35177866	G	A	0.0917125	0.0190133	genus.Barnesiella.id.944	1.40998e-06
7	rs13242616	C	T	-0.0583747	0.0123176	genus.Barnesiella.id.944	2.14631e-06
4	rs79795328	G	A	-0.0818645	0.0176441	genus.Barnesiella.id.944	3.48793e-06
7	rs2057922	C	G	0.0915241	0.0194623	genus.Barnesiella.id.944	2.5682e-06
6	rs199035	A	G	0.0559495	0.0119716	genus.Barnesiella.id.944	2.96061e-06
3	rs62251337	G	A	-0.0690763	0.0149374	genus.Barnesiella.id.944	3.75721e-06
5	rs77455852	G	T	-0.0891491	0.0195601	genus.Barnesiella.id.944	5.17142e-06
6	rs11155559	C	T	0.0956023	0.0212961	genus.Barnesiella.id.944	7.14922e-06
15	rs12909713	T	C	-0.0550716	0.0120039	genus.Barnesiella.id.944	4.47925e-06
2	rs113258194	G	A	0.098992	0.0214121	genus.Barnesiella.id.944	3.77895e-06
1	rs28479800	T	A	-0.09152	0.0210002	genus.Barnesiella.id.944	1.31227e-05
8	rs76181748	T	C	-0.0778559	0.017164	genus.Barnesiella.id.944	5.73305e-06
4	rs72684847	C	T	-0.114369	0.0253873	genus.Barnesiella.id.944	6.63807e-06
8	rs28418786	G	C	-0.0791324	0.0174957	genus.Barnesiella.id.944	6.09797e-06
2	rs182549	T	C	0.119703	0.0127294	genus.Bifidobacterium.id.436	5.26663e-21
13	rs7322849	C	T	0.112428	0.0201813	genus.Bifidobacterium.id.436	2.53379e-08
12	rs10841473	C	G	-0.0624207	0.0129438	genus.Bifidobacterium.id.436	1.41828e-06
5	rs56108664	C	T	0.0729971	0.0157926	genus.Bifidobacterium.id.436	3.79623e-06
7	rs2686790	C	T	0.070741	0.0157926	genus.Bifidobacterium.id.436	7.48606e-06
2	rs4567981	A	T	0.0562084	0.0117923	genus.Bifidobacterium.id.436	1.87426e-06
10	rs2491158	A	G	0.0712624	0.015983	genus.Bifidobacterium.id.436	8.24825e-06
5	rs76671854	G	C	-0.0846055	0.0184003	genus.Bifidobacterium.id.436	4.26478e-06
21	rs75344046	T	C	0.232354	0.0505979	genus.Bifidobacterium.id.436	4.38657e-06
17	rs540489	G	T	-0.0637641	0.0138746	genus.Bifidobacterium.id.436	4.31206e-06
6	rs857444	T	C	0.0558234	0.0121219	genus.Bifidobacterium.id.436	4.12143e-06
1	rs12022129	A	G	0.0619356	0.0138937	genus.Bifidobacterium.id.436	8.28027e-06
2	rs62181700	A	G	-0.0624643	0.0131205	genus.Bifidobacterium.id.436	1.92818e-06
4	rs55888705	G	A	0.0546319	0.0121139	genus.Bifidobacterium.id.436	6.48679e-06
22	rs5746486	C	T	-0.0536216	0.0120801	genus.Bifidobacterium.id.436	9.04393e-06
5	rs73797465	G	T	-0.0953566	0.0209237	genus.Bifidobacterium.id.436	5.18003e-06
6	rs116261629	C	G	0.128112	0.0261358	genus.Bilophila.id.3170	9.49685e-07
9	rs1571225	T	C	0.0826826	0.0170621	genus.Bilophila.id.3170	1.25998e-06
20	rs3827020	T	C	0.0766479	0.0160642	genus.Bilophila.id.3170	1.83002e-06
1	rs1241171	A	G	-0.0692654	0.0150148	genus.Bilophila.id.3170	3.96644e-06
7	rs7802841	A	C	0.0670097	0.0137701	genus.Bilophila.id.3170	1.13689e-06
14	rs8013541	T	A	-0.0571991	0.0125673	genus.Bilophila.id.3170	5.32828e-06
3	rs6793291	A	C	0.112729	0.0241633	genus.Bilophila.id.3170	3.08165e-06
7	rs1917709	T	A	0.118509	0.026742	genus.Bilophila.id.3170	9.35404e-06
15	rs542415	C	T	-0.0613623	0.0133436	genus.Bilophila.id.3170	4.25268e-06
8	rs72676854	C	T	0.123209	0.026882	genus.Bilophila.id.3170	4.57669e-06
18	rs4798126	A	G	0.073288	0.016799	genus.Bilophila.id.3170	1.28499e-05
12	rs1969927	A	G	0.0564589	0.0126935	genus.Bilophila.id.3170	8.67284e-06
8	rs60178956	A	G	-0.0624818	0.0141485	genus.Bilophila.id.3170	1.00478e-05
7	rs2728491	T	G	-0.0627416	0.0139456	genus.Bilophila.id.3170	6.82714e-06
7	rs2713349	T	A	0.0617228	0.0140174	genus.Bilophila.id.3170	1.06621e-05
17	rs9899990	G	A	-0.102702	0.0233878	genus.Bilophila.id.3170	1.1269e-05
13	rs11069458	C	T	-0.0680947	0.015503	genus.Bilophila.id.3170	1.1213e-05
16	rs11149971	T	C	0.117605	0.02339	genus.Blautia.id.1992	4.95627e-07
17	rs12453000	T	C	0.0625335	0.0129987	genus.Blautia.id.1992	1.5037e-06
1	rs115043014	A	G	-0.206605	0.043992	genus.Blautia.id.1992	2.64742e-06
7	rs67794373	T	C	0.0601709	0.0123443	genus.Blautia.id.1992	1.09143e-06
7	rs117001700	C	T	0.196414	0.0441122	genus.Blautia.id.1992	8.48342e-06
19	rs72973581	G	A	0.125169	0.0265408	genus.Blautia.id.1992	2.40406e-06
19	rs4926264	C	T	0.0826207	0.0178239	genus.Blautia.id.1992	3.56273e-06
9	rs7860714	G	A	-0.0502178	0.0109853	genus.Blautia.id.1992	4.84536e-06
11	rs682885	G	A	-0.0493376	0.0107359	genus.Blautia.id.1992	4.31547e-06
1	rs2788271	G	T	-0.0575596	0.0133492	genus.Blautia.id.1992	1.61893e-05
14	rs113271346	T	C	0.0782682	0.0172116	genus.Blautia.id.1992	5.4313e-06
6	rs3005511	G	A	0.0501085	0.0110768	genus.Blautia.id.1992	6.07534e-06
6	rs16892041	C	T	-0.0622605	0.0141804	genus.Blautia.id.1992	1.13037e-05
2	rs56221232	C	T	0.0828027	0.0167401	genus.Butyricicoccus.id.2055	7.56061e-07
4	rs2017189	T	G	-0.0506956	0.011024	genus.Butyricicoccus.id.2055	4.25241e-06
13	rs7322368	C	T	0.0815733	0.0183167	genus.Butyricicoccus.id.2055	8.44793e-06
18	rs75238760	A	T	0.0619423	0.0139942	genus.Butyricicoccus.id.2055	9.58685e-06
13	rs12585793	C	T	-0.262206	0.0564729	genus.Butyricicoccus.id.2055	3.43309e-06
7	rs62478070	G	T	0.224039	0.0494959	genus.Butyricicoccus.id.2055	5.99916e-06
10	rs4962426	T	G	0.0614216	0.0135979	genus.Butyricicoccus.id.2055	6.27262e-06
2	rs10084203	G	A	0.0549699	0.0123563	genus.Butyricicoccus.id.2055	8.63733e-06
1	rs12034718	G	A	0.0701199	0.0158213	genus.Butyricicoccus.id.2055	9.33718e-06
21	rs113054641	A	G	-0.144881	0.0274574	genus.Butyricimonas.id.945	1.31619e-07
5	rs62390301	C	T	-0.0872983	0.0174893	genus.Butyricimonas.id.945	5.99024e-07
10	rs7083431	C	A	0.0703539	0.0144439	genus.Butyricimonas.id.945	1.11118e-06
5	rs2642760	C	G	0.0713357	0.0145396	genus.Butyricimonas.id.945	9.28036e-07
3	rs782080	A	T	0.0653488	0.0137973	genus.Butyricimonas.id.945	2.17623e-06
16	rs1862649	A	G	0.113124	0.0248176	genus.Butyricimonas.id.945	5.1592e-06
12	rs12304031	A	G	-0.086278	0.0196846	genus.Butyricimonas.id.945	1.17047e-05
2	rs71428626	T	G	-0.133188	0.0289905	genus.Butyricimonas.id.945	4.34411e-06
3	rs78453362	G	A	-0.14948	0.0327073	genus.Butyricimonas.id.945	4.87161e-06
5	rs326049	G	C	0.0759694	0.0167617	genus.Butyricimonas.id.945	5.8342e-06
19	rs62130338	A	G	-0.0732608	0.0158324	genus.Butyricimonas.id.945	3.70509e-06
8	rs9657374	T	C	0.0680719	0.0148172	genus.Butyricimonas.id.945	4.34617e-06
18	rs12458763	C	A	0.122037	0.0269587	genus.Butyricimonas.id.945	5.9882e-06
15	rs2114713	T	G	0.062721	0.0138998	genus.Butyricimonas.id.945	6.41058e-06
1	rs270727	C	G	-0.0694173	0.0150795	genus.Butyricimonas.id.945	4.15637e-06
10	rs72814525	G	A	0.0664154	0.0149766	genus.Butyricimonas.id.945	9.22425e-06
11	rs11228830	G	A	0.135265	0.0298411	genus.Butyricimonas.id.945	5.81978e-06
14	rs72723662	T	C	0.224078	0.0449336	genus.Butyrivibrio.id.1993	6.13655e-07
1	rs7412979	G	C	0.186779	0.0389112	genus.Butyrivibrio.id.1993	1.58568e-06
6	rs7752361	G	A	-0.11923	0.0239975	genus.Butyrivibrio.id.1993	6.74908e-07
13	rs4537857	C	T	-0.12459	0.0260992	genus.Butyrivibrio.id.1993	1.80868e-06
7	rs11761679	C	T	0.154775	0.0321539	genus.Butyrivibrio.id.1993	1.48255e-06
17	rs16941336	T	C	0.127488	0.0267936	genus.Butyrivibrio.id.1993	1.9539e-06
18	rs28846706	G	A	0.176368	0.0392809	genus.Butyrivibrio.id.1993	7.12513e-06
14	rs74622183	G	A	-0.201027	0.0428204	genus.Butyrivibrio.id.1993	2.6705e-06
6	rs7763512	A	G	0.119846	0.0253367	genus.Butyrivibrio.id.1993	2.24387e-06
10	rs142855850	G	A	0.205013	0.0457138	genus.Butyrivibrio.id.1993	7.30113e-06
6	rs9349693	G	A	0.117973	0.0259861	genus.Butyrivibrio.id.1993	5.62953e-06
20	rs486484	G	A	-0.108349	0.0240008	genus.Butyrivibrio.id.1993	6.35024e-06
5	rs17163238	A	G	0.140987	0.0309117	genus.Butyrivibrio.id.1993	5.09216e-06
3	rs4928024	G	A	-0.17471	0.0389333	genus.Butyrivibrio.id.1993	7.20898e-06
6	rs1007475	T	G	0.118065	0.0261271	genus.Butyrivibrio.id.1993	6.21647e-06
9	rs16934069	C	T	-0.133784	0.0299444	genus.Butyrivibrio.id.1993	7.90439e-06
1	rs61825792	C	T	0.112199	0.0231856	genus.CandidatusSoleaferrea.id.11350	1.30378e-06
8	rs10090365	G	A	-0.0834413	0.0180989	genus.CandidatusSoleaferrea.id.11350	4.02081e-06
3	rs4678258	C	T	0.0986136	0.0215646	genus.CandidatusSoleaferrea.id.11350	4.80942e-06
8	rs10108780	G	A	-0.092834	0.0199807	genus.CandidatusSoleaferrea.id.11350	3.38114e-06
10	rs386526	G	C	0.0818459	0.0180086	genus.CandidatusSoleaferrea.id.11350	5.49832e-06
7	rs36160691	A	G	0.10388	0.023696	genus.CandidatusSoleaferrea.id.11350	1.16588e-05
5	rs6881988	C	G	-0.0819131	0.018185	genus.CandidatusSoleaferrea.id.11350	6.65532e-06
6	rs11153159	C	G	-0.12805	0.0285446	genus.CandidatusSoleaferrea.id.11350	7.25861e-06
9	rs10809135	C	T	0.0834858	0.0182426	genus.CandidatusSoleaferrea.id.11350	4.73019e-06
2	rs9973954	G	A	0.0892075	0.0195401	genus.CandidatusSoleaferrea.id.11350	4.98674e-06
12	rs6489992	G	A	-0.0840437	0.0187031	genus.CandidatusSoleaferrea.id.11350	7.00358e-06
15	rs6494306	G	A	-0.0969304	0.0214221	genus.CandidatusSoleaferrea.id.11350	6.04566e-06
4	rs12500231	T	A	0.0813853	0.0182696	genus.CandidatusSoleaferrea.id.11350	8.40115e-06
14	rs7400877	C	T	-0.0951085	0.0212799	genus.CandidatusSoleaferrea.id.11350	7.84381e-06
3	rs2193878	A	T	0.228255	0.0509241	genus.CandidatusSoleaferrea.id.11350	7.38574e-06
19	rs830149	G	C	0.184647	0.0397237	genus.CandidatusSoleaferrea.id.11350	3.34734e-06
1	rs12404911	T	C	0.140717	0.0304142	genus.Catenibacterium.id.2153	3.71554e-06
4	rs77285108	A	G	-0.161826	0.0353447	genus.Catenibacterium.id.2153	4.68288e-06
7	rs73128290	G	A	0.129726	0.0284563	genus.Catenibacterium.id.2153	5.1448e-06
6	rs212393	A	G	-0.135254	0.0286209	genus.Catenibacterium.id.2153	2.29318e-06
6	rs7742829	T	C	0.11411	0.0251099	genus.Catenibacterium.id.2153	5.50844e-06
19	rs999354	A	T	0.0580248	0.0117185	genus.ChristensenellaceaeR.7group.id.11283	7.36256e-07
10	rs78521377	T	C	0.124992	0.0274797	genus.ChristensenellaceaeR.7group.id.11283	5.40258e-06
7	rs62467127	T	C	0.114108	0.0251983	genus.ChristensenellaceaeR.7group.id.11283	5.94272e-06
18	rs17081797	G	A	-0.0904325	0.0204253	genus.ChristensenellaceaeR.7group.id.11283	9.53446e-06
19	rs62132810	G	A	-0.0828853	0.0179623	genus.ChristensenellaceaeR.7group.id.11283	3.94211e-06
19	rs60954665	G	T	0.049815	0.0110787	genus.ChristensenellaceaeR.7group.id.11283	6.9097e-06
4	rs10461257	G	A	-0.0551969	0.0122069	genus.ChristensenellaceaeR.7group.id.11283	6.13234e-06
5	rs79150079	A	C	0.121547	0.0270977	genus.ChristensenellaceaeR.7group.id.11283	7.27469e-06
2	rs62190261	C	A	0.0958394	0.0214723	genus.ChristensenellaceaeR.7group.id.11283	8.06685e-06
9	rs892686	G	A	0.0514099	0.011136	genus.ChristensenellaceaeR.7group.id.11283	3.90155e-06
18	rs73952017	T	C	-0.0862164	0.0194354	genus.ChristensenellaceaeR.7group.id.11283	9.1623e-06
6	rs550843	C	T	-0.0783246	0.0169209	genus.Clostridiumsensustricto1.id.1873	3.67688e-06
10	rs2795528	A	G	-0.184315	0.0392204	genus.Clostridiumsensustricto1.id.1873	2.60853e-06
1	rs2817172	T	C	0.058139	0.0124492	genus.Clostridiumsensustricto1.id.1873	3.0107e-06
5	rs115807074	G	A	-0.22736	0.0492575	genus.Clostridiumsensustricto1.id.1873	3.91702e-06
12	rs116847295	T	C	0.110021	0.0246032	genus.Clostridiumsensustricto1.id.1873	7.75488e-06
9	rs12341505	A	G	0.0810718	0.0180121	genus.Clostridiumsensustricto1.id.1873	6.76475e-06
1	rs11586026	T	A	0.110967	0.0250498	genus.Clostridiumsensustricto1.id.1873	9.42984e-06
1	rs11264403	A	G	-0.139062	0.0334454	genus.Clostridiumsensustricto1.id.1873	3.21238e-05
3	rs12490337	G	C	-0.0616879	0.0137581	genus.Clostridiumsensustricto1.id.1873	7.3343e-06
13	rs9541268	A	C	0.09597	0.0197312	genus.Collinsella.id.815	1.15115e-06
17	rs2671662	G	C	-0.0567751	0.011945	genus.Collinsella.id.815	2.00377e-06
2	rs73052258	A	G	0.0930178	0.0202658	genus.Collinsella.id.815	4.43498e-06
21	rs2103510	A	G	0.0786551	0.0168217	genus.Collinsella.id.815	2.92782e-06
4	rs75672793	G	A	-0.108908	0.0240522	genus.Collinsella.id.815	5.95463e-06
11	rs10890671	C	T	-0.0537401	0.0118848	genus.Collinsella.id.815	6.13339e-06
16	rs12921100	T	A	0.0563759	0.0127019	genus.Collinsella.id.815	9.06371e-06
15	rs59414781	G	C	0.0668866	0.0149773	genus.Collinsella.id.815	7.97458e-06
19	rs62102630	G	A	-0.0696299	0.0153325	genus.Collinsella.id.815	5.59005e-06
7	rs62448869	A	T	-0.0540663	0.0120325	genus.Collinsella.id.815	7.01039e-06
19	rs149807560	A	C	-0.104264	0.0235841	genus.Collinsella.id.815	9.82661e-06
10	rs11597285	T	G	-0.0537947	0.0120548	genus.Collinsella.id.815	8.10124e-06
1	rs305411	G	A	0.129218	0.0264518	genus.Coprobacter.id.949	1.03399e-06
3	rs3828477	T	G	-0.091218	0.019569	genus.Coprobacter.id.949	3.14157e-06
4	rs55672356	A	T	-0.193354	0.0413815	genus.Coprobacter.id.949	2.97584e-06
11	rs143662916	T	C	0.253264	0.0540141	genus.Coprobacter.id.949	2.7475e-06
6	rs213863	T	C	-0.0887412	0.0188377	genus.Coprobacter.id.949	2.46719e-06
6	rs72821405	C	T	-0.147365	0.0319978	genus.Coprobacter.id.949	4.11512e-06
12	rs11532348	T	C	-0.103931	0.0226826	genus.Coprobacter.id.949	4.60671e-06
2	rs12996055	C	A	0.0921817	0.0209405	genus.Coprobacter.id.949	1.07219e-05
9	rs12684609	C	T	0.100827	0.0220366	genus.Coprobacter.id.949	4.75259e-06
2	rs74919520	A	G	0.125703	0.0276296	genus.Coprobacter.id.949	5.37533e-06
4	rs28402691	C	T	0.110695	0.0251199	genus.Coprobacter.id.949	1.04968e-05
20	rs189356	A	G	0.0781125	0.0171916	genus.Coprobacter.id.949	5.52925e-06
15	rs12908296	G	A	0.100596	0.0223213	genus.Coprobacter.id.949	6.58319e-06
4	rs76001613	G	C	0.21591	0.0493019	genus.Coprobacter.id.949	1.19031e-05
20	rs4277593	A	G	-0.0585649	0.0109914	genus.Coprococcus1.id.11301	9.91544e-08
4	rs56405618	G	A	-0.08963	0.0186508	genus.Coprococcus1.id.11301	1.5422e-06
1	rs74101919	C	T	-0.0718989	0.0144651	genus.Coprococcus1.id.11301	6.67805e-07
1	rs1010560	A	C	0.0580232	0.0122722	genus.Coprococcus1.id.11301	2.26699e-06
11	rs73031725	C	T	0.167591	0.0355224	genus.Coprococcus1.id.11301	2.38293e-06
2	rs1519491	C	T	0.0499197	0.0113558	genus.Coprococcus1.id.11301	1.10278e-05
6	rs1576241	G	A	-0.0510343	0.0109535	genus.Coprococcus1.id.11301	3.1744e-06
3	rs73167075	C	T	0.0573137	0.0127573	genus.Coprococcus1.id.11301	7.03533e-06
11	rs12794898	T	G	0.0903299	0.0197212	genus.Coprococcus1.id.11301	4.64223e-06
10	rs946513	T	C	0.205899	0.0460018	genus.Coprococcus1.id.11301	7.60941e-06
6	rs1762123	T	C	-0.0891532	0.0198554	genus.Coprococcus1.id.11301	7.11821e-06
7	rs7784490	G	C	-0.0518543	0.0113136	genus.Coprococcus1.id.11301	4.57566e-06
14	rs12886051	C	G	-0.0521782	0.0118051	genus.Coprococcus1.id.11301	9.87075e-06
19	rs2907920	G	A	0.0561173	0.0126824	genus.Coprococcus1.id.11301	9.65204e-06
20	rs59936925	T	A	0.117085	0.0233995	genus.Coprococcus2.id.11302	5.62231e-07
1	rs6677933	T	C	-0.0804405	0.0164216	genus.Coprococcus2.id.11302	9.65961e-07
14	rs1958519	A	T	0.0665288	0.0138558	genus.Coprococcus2.id.11302	1.5747e-06
4	rs72680320	C	T	-0.0649382	0.013919	genus.Coprococcus2.id.11302	3.07963e-06
9	rs2482516	T	C	0.0754415	0.0164619	genus.Coprococcus2.id.11302	4.58787e-06
10	rs35890118	G	A	-0.066536	0.0147661	genus.Coprococcus2.id.11302	6.60626e-06
1	rs9426473	G	A	0.0727361	0.0161662	genus.Coprococcus2.id.11302	6.81836e-06
5	rs6894272	C	T	-0.113458	0.0253003	genus.Coprococcus2.id.11302	7.31001e-06
3	rs12634070	C	T	0.0736486	0.0164921	genus.Coprococcus2.id.11302	7.98149e-06
1	rs61823518	C	A	-0.0955381	0.0215724	genus.Coprococcus2.id.11302	9.47978e-06
19	rs8100692	C	T	0.0577411	0.0113476	genus.Coprococcus3.id.11303	3.61099e-07
8	rs62481985	C	G	-0.0582385	0.0115052	genus.Coprococcus3.id.11303	4.15052e-07
22	rs178271	C	T	0.145257	0.0294239	genus.Coprococcus3.id.11303	7.9454e-07
2	rs13394391	T	C	-0.0709302	0.0150918	genus.Coprococcus3.id.11303	2.60265e-06
17	rs11080344	T	C	0.0516921	0.0113054	genus.Coprococcus3.id.11303	4.82322e-06
1	rs7521171	A	G	-0.0596434	0.0129279	genus.Coprococcus3.id.11303	3.95831e-06
17	rs11077359	C	T	-0.0645443	0.0148833	genus.Coprococcus3.id.11303	1.44646e-05
7	rs13247359	A	G	0.051211	0.0113031	genus.Coprococcus3.id.11303	5.87864e-06
14	rs4575475	A	G	0.0619514	0.0137787	genus.Coprococcus3.id.11303	6.91909e-06
9	rs10810043	G	A	0.0515518	0.0115923	genus.Coprococcus3.id.11303	8.70493e-06
3	rs4677103	G	A	0.0977912	0.0197263	genus.DefluviitaleaceaeUCG011.id.11287	7.14449e-07
9	rs112893842	C	T	0.11381	0.0232806	genus.DefluviitaleaceaeUCG011.id.11287	1.01537e-06
4	rs12500663	G	T	-0.114704	0.022771	genus.DefluviitaleaceaeUCG011.id.11287	4.72226e-07
1	rs9725395	G	A	-0.13834	0.029554	genus.DefluviitaleaceaeUCG011.id.11287	2.85602e-06
21	rs55658617	C	T	0.174369	0.0362226	genus.DefluviitaleaceaeUCG011.id.11287	1.48074e-06
22	rs9608282	G	T	0.142939	0.0299793	genus.DefluviitaleaceaeUCG011.id.11287	1.86129e-06
7	rs28696126	T	A	-0.106503	0.0238473	genus.DefluviitaleaceaeUCG011.id.11287	7.96815e-06
1	rs1582238	C	T	0.0805036	0.0167257	genus.DefluviitaleaceaeUCG011.id.11287	1.48551e-06
10	rs4344384	T	G	0.0715978	0.0156309	genus.DefluviitaleaceaeUCG011.id.11287	4.6381e-06
4	rs2892880	A	G	0.0817755	0.0181686	genus.DefluviitaleaceaeUCG011.id.11287	6.76615e-06
14	rs11160353	A	T	-0.0691756	0.0147285	genus.Desulfovibrio.id.3173	2.64381e-06
8	rs2853179	T	C	0.0811971	0.0174234	genus.Desulfovibrio.id.3173	3.15872e-06
2	rs16863365	G	A	0.109402	0.0226964	genus.Desulfovibrio.id.3173	1.43369e-06
1	rs12031543	C	T	-0.127185	0.0281887	genus.Desulfovibrio.id.3173	6.42464e-06
3	rs13066142	A	G	0.119141	0.0250891	genus.Desulfovibrio.id.3173	2.0472e-06
13	rs2590913	A	G	0.154496	0.0339396	genus.Desulfovibrio.id.3173	5.31209e-06
10	rs2032031	G	A	-0.0654931	0.0148681	genus.Desulfovibrio.id.3173	1.05812e-05
8	rs72647089	G	T	-0.106594	0.0239337	genus.Desulfovibrio.id.3173	8.43869e-06
5	rs7729080	A	C	-0.070287	0.0157691	genus.Desulfovibrio.id.3173	8.30152e-06
18	rs4797774	A	G	0.212582	0.0470044	genus.Desulfovibrio.id.3173	6.10867e-06
5	rs6580353	C	T	0.0770979	0.0169735	genus.Desulfovibrio.id.3173	5.56588e-06
8	rs11166701	A	G	-0.0655301	0.013186	genus.Dialister.id.2183	6.7066e-07
11	rs517089	A	T	0.076227	0.0170411	genus.Dialister.id.2183	7.70842e-06
10	rs4747450	A	C	0.0668509	0.0147685	genus.Dialister.id.2183	5.99479e-06
16	rs2314294	C	T	0.0865932	0.0193719	genus.Dialister.id.2183	7.82041e-06
11	rs4753063	A	G	-0.0596297	0.0130052	genus.Dialister.id.2183	4.53831e-06
7	rs2435610	C	A	0.0647131	0.0143314	genus.Dialister.id.2183	6.31758e-06
4	rs10938938	A	G	-0.0773514	0.0170915	genus.Dialister.id.2183	6.01878e-06
14	rs10138457	C	T	-0.113054	0.0261933	genus.Dialister.id.2183	1.5878e-05
15	rs11071887	C	T	0.0662403	0.0146315	genus.Dialister.id.2183	5.97579e-06
3	rs764177	A	C	-0.0601454	0.0135366	genus.Dialister.id.2183	8.86431e-06
9	rs76680460	A	G	-0.161296	0.0364332	genus.Dialister.id.2183	9.54764e-06
1	rs75416973	G	A	0.0727223	0.016451	genus.Dialister.id.2183	9.84525e-06
8	rs13279148	A	G	0.0715309	0.0150878	genus.Dorea.id.1997	2.12676e-06
8	rs62503162	G	A	-0.0974091	0.0194379	genus.Dorea.id.1997	5.40656e-07
6	rs12216169	A	T	0.0881722	0.0193683	genus.Dorea.id.1997	5.30386e-06
6	rs73729431	T	C	-0.13745	0.0299983	genus.Dorea.id.1997	4.60699e-06
17	rs4793307	T	C	0.0574165	0.0122472	genus.Dorea.id.1997	2.75689e-06
16	rs11150408	G	T	0.0488254	0.0109063	genus.Dorea.id.1997	7.57735e-06
3	rs345219	G	T	-0.0497368	0.0112621	genus.Dorea.id.1997	1.004e-05
9	rs62583469	A	T	-0.0634136	0.0142227	genus.Dorea.id.1997	8.2489e-06
6	rs3005511	G	A	0.0516127	0.0112852	genus.Dorea.id.1997	4.79709e-06
4	rs1899291	T	C	0.0697217	0.0150285	genus.Dorea.id.1997	3.49571e-06
11	rs3752849	A	G	0.163846	0.036608	genus.Dorea.id.1997	7.61664e-06
7	rs12537781	C	T	-0.055544	0.0125223	genus.Dorea.id.1997	9.18127e-06
2	rs3851328	G	T	-0.107774	0.0236527	genus.Eggerthella.id.819	5.2004e-06
7	rs2240838	G	A	0.0980582	0.0197653	genus.Eggerthella.id.819	7.00832e-07
21	rs2223081	A	G	0.102572	0.0221108	genus.Eggerthella.id.819	3.50112e-06
1	rs112205261	C	T	-0.188618	0.0403613	genus.Eggerthella.id.819	2.96492e-06
17	rs4985746	A	G	0.110522	0.0247653	genus.Eggerthella.id.819	8.08973e-06
11	rs1784405	G	T	0.0908248	0.0198175	genus.Eggerthella.id.819	4.5823e-06
20	rs76663501	T	C	0.175349	0.0378576	genus.Eggerthella.id.819	3.62481e-06
2	rs6430926	T	C	0.0879736	0.0197127	genus.Eggerthella.id.819	8.09034e-06
4	rs2877457	A	G	-0.093486	0.0210208	genus.Eggerthella.id.819	8.69476e-06
3	rs13070736	C	A	-0.121331	0.0272024	genus.Eggerthella.id.819	8.1841e-06
15	rs67490567	C	T	0.108495	0.0245457	genus.Eggerthella.id.819	9.86512e-06
8	rs3812426	A	G	0.106447	0.0224159	genus.Eisenbergiella.id.11304	2.04686e-06
15	rs1508033	C	A	0.091546	0.0195787	genus.Eisenbergiella.id.11304	2.92803e-06
11	rs12278566	A	T	-0.121065	0.0251658	genus.Eisenbergiella.id.11304	1.50415e-06
15	rs2683098	T	C	0.107319	0.022515	genus.Eisenbergiella.id.11304	1.8741e-06
17	rs11651545	C	T	0.106901	0.0237647	genus.Eisenbergiella.id.11304	6.85031e-06
8	rs13258851	G	A	0.137001	0.0302124	genus.Eisenbergiella.id.11304	5.77115e-06
2	rs12710729	A	C	0.0893384	0.0199069	genus.Eisenbergiella.id.11304	7.19611e-06
10	rs12257723	C	A	-0.0952742	0.0211569	genus.Eisenbergiella.id.11304	6.69309e-06
21	rs4462860	A	G	0.0939071	0.0201104	genus.Eisenbergiella.id.11304	3.01828e-06
11	rs11027642	T	C	0.129006	0.0284844	genus.Eisenbergiella.id.11304	5.92662e-06
4	rs11938607	C	T	0.0978125	0.0216636	genus.Eisenbergiella.id.11304	6.32955e-06
3	rs1553971	G	T	0.120965	0.0263054	genus.Eisenbergiella.id.11304	4.25618e-06
4	rs11098863	A	T	-0.0966008	0.0162677	genus.Enterorhabdus.id.820	2.88172e-09
10	rs7923280	T	A	0.0860019	0.0169148	genus.Enterorhabdus.id.820	3.68776e-07
2	rs114731706	G	T	0.182308	0.0382298	genus.Enterorhabdus.id.820	1.85378e-06
11	rs3017103	G	A	0.0980897	0.0208995	genus.Enterorhabdus.id.820	2.68689e-06
12	rs73331712	C	T	0.26199	0.055123	genus.Enterorhabdus.id.820	2.00604e-06
2	rs77655283	A	G	0.132988	0.0298306	genus.Enterorhabdus.id.820	8.26885e-06
6	rs9470637	T	A	-0.0755513	0.0166263	genus.Enterorhabdus.id.820	5.51745e-06
19	rs424715	C	T	0.0818743	0.0174855	genus.Enterorhabdus.id.820	2.8351e-06
8	rs10098492	C	T	0.132323	0.0293688	genus.Enterorhabdus.id.820	6.61974e-06
7	rs2051957	T	C	0.0843291	0.0189864	genus.Enterorhabdus.id.820	8.93133e-06
17	rs7221249	G	A	0.0839861	0.0142741	genus.Erysipelatoclostridium.id.11381	4.00975e-09
1	rs710230	C	T	0.143381	0.0281514	genus.Erysipelatoclostridium.id.11381	3.52029e-07
4	rs4697572	G	A	-0.0810636	0.0163308	genus.Erysipelatoclostridium.id.11381	6.91117e-07
11	rs58236560	T	G	-0.111157	0.0234426	genus.Erysipelatoclostridium.id.11381	2.11966e-06
9	rs622418	G	A	-0.0668051	0.0143224	genus.Erysipelatoclostridium.id.11381	3.09574e-06
5	rs17804233	C	T	-0.0662914	0.0144203	genus.Erysipelatoclostridium.id.11381	4.28447e-06
2	rs1434153	A	G	-0.0684526	0.0152443	genus.Erysipelatoclostridium.id.11381	7.10995e-06
5	rs340991	G	A	-0.0740482	0.0158891	genus.Erysipelatoclostridium.id.11381	3.15745e-06
8	rs6474512	C	A	0.067015	0.0143201	genus.Erysipelatoclostridium.id.11381	2.87195e-06
13	rs9590927	A	G	-0.0646003	0.0143479	genus.Erysipelatoclostridium.id.11381	6.71883e-06
1	rs61806970	T	C	0.142548	0.0320688	genus.Erysipelatoclostridium.id.11381	8.78649e-06
19	rs45480394	G	T	-0.0687134	0.0151835	genus.Erysipelatoclostridium.id.11381	6.02463e-06
11	rs2901723	A	C	0.0641339	0.0144295	genus.Erysipelatoclostridium.id.11381	8.80355e-06
17	rs34528142	G	C	-0.0875551	0.0195556	genus.Erysipelatoclostridium.id.11381	7.56172e-06
10	rs16936671	T	C	-0.0968026	0.0217883	genus.Erysipelatoclostridium.id.11381	8.87651e-06
6	rs3804326	G	A	0.14147	0.0336352	genus.Erysipelatoclostridium.id.11381	2.59917e-05
10	rs28568391	G	A	-0.0583911	0.0118741	genus.ErysipelotrichaceaeUCG003.id.11384	8.76402e-07
8	rs11994308	T	C	0.115417	0.0242503	genus.ErysipelotrichaceaeUCG003.id.11384	1.94139e-06
15	rs76502207	C	T	0.144844	0.0289929	genus.ErysipelotrichaceaeUCG003.id.11384	5.85823e-07
18	rs11877693	G	C	-0.0948369	0.0189222	genus.ErysipelotrichaceaeUCG003.id.11384	5.38842e-07
16	rs8053479	G	A	-0.0838212	0.0186509	genus.ErysipelotrichaceaeUCG003.id.11384	6.98275e-06
7	rs17798136	A	G	0.158818	0.0347674	genus.ErysipelotrichaceaeUCG003.id.11384	4.92405e-06
19	rs11666127	G	A	-0.0719187	0.0161371	genus.ErysipelotrichaceaeUCG003.id.11384	8.32146e-06
6	rs62403464	C	T	-0.0731743	0.0156516	genus.ErysipelotrichaceaeUCG003.id.11384	2.93659e-06
4	rs59068084	G	T	0.0564772	0.0120224	genus.ErysipelotrichaceaeUCG003.id.11384	2.63142e-06
7	rs73074432	T	C	0.072154	0.0164378	genus.ErysipelotrichaceaeUCG003.id.11384	1.13601e-05
11	rs4758231	T	G	-0.0551754	0.0122047	genus.ErysipelotrichaceaeUCG003.id.11384	6.15934e-06
16	rs74988980	A	G	-0.133141	0.0348574	genus.ErysipelotrichaceaeUCG003.id.11384	0.000133669
2	rs75949021	C	T	-0.169667	0.0374238	genus.ErysipelotrichaceaeUCG003.id.11384	5.79681e-06
5	rs6875357	T	C	0.165673	0.0353831	genus.ErysipelotrichaceaeUCG003.id.11384	2.8371e-06
18	rs2044550	C	T	-0.0609347	0.0136043	genus.ErysipelotrichaceaeUCG003.id.11384	7.49643e-06
14	rs79396538	G	C	0.0848148	0.0191146	genus.ErysipelotrichaceaeUCG003.id.11384	9.11525e-06
10	rs12251396	G	A	-0.0705399	0.0158766	genus.ErysipelotrichaceaeUCG003.id.11384	8.87073e-06
7	rs2267739	C	G	0.115505	0.0237628	genus.Escherichia.Shigella.id.3504	1.16929e-06
11	rs1154904	G	A	-0.0613376	0.0130644	genus.Escherichia.Shigella.id.3504	2.66592e-06
21	rs73208162	G	A	-0.119296	0.024839	genus.Escherichia.Shigella.id.3504	1.56496e-06
7	rs113513883	G	A	0.172283	0.038041	genus.Escherichia.Shigella.id.3504	5.92966e-06
17	rs7502686	C	G	-0.136384	0.0302576	genus.Escherichia.Shigella.id.3504	6.56224e-06
2	rs57024273	C	T	0.0626172	0.0139919	genus.Escherichia.Shigella.id.3504	7.63184e-06
13	rs113127095	G	A	0.151009	0.0323434	genus.Escherichia.Shigella.id.3504	3.02765e-06
10	rs117092367	T	A	0.117362	0.0264533	genus.Escherichia.Shigella.id.3504	9.14044e-06
16	rs112767262	C	T	0.0732963	0.0163589	genus.Escherichia.Shigella.id.3504	7.44585e-06
3	rs11706043	A	T	0.075657	0.0164155	genus.Escherichia.Shigella.id.3504	4.04863e-06
9	rs592299	C	T	-0.0592004	0.0129486	genus.Escherichia.Shigella.id.3504	4.83227e-06
7	rs4731451	A	G	-0.0609885	0.0135157	genus.Escherichia.Shigella.id.3504	6.40922e-06
16	rs35555519	G	C	0.101976	0.0222883	genus.Escherichia.Shigella.id.3504	4.7551e-06
5	rs118526	A	C	-0.0594401	0.013598	genus.Escherichia.Shigella.id.3504	1.23544e-05
1	rs2798105	G	A	-0.100851	0.0222045	genus.Escherichia.Shigella.id.3504	5.57475e-06
12	rs12320842	G	C	0.094833	0.0163962	genus.Faecalibacterium.id.2057	7.30191e-09
6	rs6910935	G	A	0.134864	0.0277032	genus.Faecalibacterium.id.2057	1.12633e-06
14	rs1271565	T	C	-0.0576251	0.0119649	genus.Faecalibacterium.id.2057	1.4634e-06
16	rs75499067	T	C	0.227585	0.0465522	genus.Faecalibacterium.id.2057	1.0145e-06
13	rs9536330	C	T	-0.048317	0.010797	genus.Faecalibacterium.id.2057	7.63989e-06
15	rs28376661	G	C	0.0504817	0.0109368	genus.Faecalibacterium.id.2057	3.91642e-06
1	rs10927394	T	G	-0.232262	0.0512364	genus.Faecalibacterium.id.2057	5.81123e-06
2	rs114946999	T	C	-0.0861565	0.01896	genus.Faecalibacterium.id.2057	5.51681e-06
1	rs79656633	C	T	0.145631	0.0323019	genus.Faecalibacterium.id.2057	6.53094e-06
10	rs61875484	G	C	0.0817953	0.018369	genus.Faecalibacterium.id.2057	8.47216e-06
1	rs12753492	C	A	0.0641305	0.0149933	genus.Faecalibacterium.id.2057	1.89203e-05
21	rs2835874	C	T	-0.0866356	0.0196496	genus.Faecalibacterium.id.2057	1.03834e-05
8	rs11776390	C	T	-0.078354	0.017183	genus.Faecalibacterium.id.2057	5.11638e-06
3	rs9852893	G	C	0.0657834	0.0129056	genus.FamilyXIIIAD3011group.id.11293	3.44589e-07
20	rs62200412	T	C	-0.0800851	0.0163834	genus.FamilyXIIIAD3011group.id.11293	1.01774e-06
1	rs16840310	G	A	-0.0608052	0.0122149	genus.FamilyXIIIAD3011group.id.11293	6.42604e-07
1	rs72730932	A	C	-0.0899559	0.0177107	genus.FamilyXIIIAD3011group.id.11293	3.79036e-07
15	rs16940167	T	C	0.0732552	0.0159898	genus.FamilyXIIIAD3011group.id.11293	4.61942e-06
7	rs17156849	A	G	-0.112891	0.0245292	genus.FamilyXIIIAD3011group.id.11293	4.17849e-06
16	rs62029761	G	A	0.128753	0.0276002	genus.FamilyXIIIAD3011group.id.11293	3.08725e-06
4	rs11736617	A	G	-0.0759493	0.0172101	genus.FamilyXIIIAD3011group.id.11293	1.01914e-05
6	rs9276029	G	A	-0.0811384	0.0185669	genus.FamilyXIIIAD3011group.id.11293	1.2421e-05
15	rs12911842	T	A	-0.0811976	0.0183335	genus.FamilyXIIIAD3011group.id.11293	9.47101e-06
5	rs149302	C	T	-0.0645635	0.0143225	genus.FamilyXIIIAD3011group.id.11293	6.54904e-06
12	rs12314465	G	A	-0.0919724	0.0197199	genus.FamilyXIIIAD3011group.id.11293	3.10212e-06
3	rs9837139	G	A	0.10752	0.0240482	genus.FamilyXIIIAD3011group.id.11293	7.78423e-06
9	rs739451	T	C	0.0649589	0.0147534	genus.FamilyXIIIAD3011group.id.11293	1.06777e-05
2	rs11126423	T	C	0.0904399	0.0196301	genus.FamilyXIIIAD3011group.id.11293	4.08134e-06
3	rs1426266	C	T	-0.0665521	0.0137151	genus.FamilyXIIIUCG001.id.11294	1.21927e-06
1	rs12049454	C	T	-0.0647298	0.0134065	genus.FamilyXIIIUCG001.id.11294	1.37756e-06
1	rs3842897	A	G	-0.112639	0.0242751	genus.FamilyXIIIUCG001.id.11294	3.48209e-06
15	rs116979587	A	T	-0.121679	0.0260821	genus.FamilyXIIIUCG001.id.11294	3.08267e-06
6	rs62414802	T	C	-0.0611904	0.013457	genus.FamilyXIIIUCG001.id.11294	5.43875e-06
21	rs2276529	G	C	-0.0759406	0.0165099	genus.FamilyXIIIUCG001.id.11294	4.23113e-06
17	rs112362903	G	A	-0.149047	0.0333271	genus.FamilyXIIIUCG001.id.11294	7.74037e-06
17	rs8076666	G	A	0.088655	0.0198094	genus.FamilyXIIIUCG001.id.11294	7.62689e-06
11	rs7119679	A	G	-0.0809085	0.0174782	genus.FamilyXIIIUCG001.id.11294	3.67247e-06
3	rs76463770	G	A	0.19313	0.0419866	genus.FamilyXIIIUCG001.id.11294	4.22908e-06
1	rs12030302	G	A	-0.0692276	0.0137467	genus.Flavonifractor.id.2059	4.755e-07
10	rs806808	C	T	0.0667272	0.0136557	genus.Flavonifractor.id.2059	1.02706e-06
11	rs34066017	G	A	0.0764294	0.0159789	genus.Flavonifractor.id.2059	1.7258e-06
1	rs11811696	C	T	-0.116063	0.0241012	genus.Flavonifractor.id.2059	1.46724e-06
16	rs11642826	C	G	0.14686	0.0325191	genus.Flavonifractor.id.2059	6.298e-06
5	rs114873521	T	C	-0.130067	0.0294087	genus.Flavonifractor.id.2059	9.74623e-06
2	rs6761463	C	G	-0.083392	0.0184596	genus.Flavonifractor.id.2059	6.25638e-06
1	rs12038887	G	C	0.0942719	0.0211646	genus.Flavonifractor.id.2059	8.4197e-06
1	rs4378146	C	A	-0.0616691	0.0125259	genus.Fusicatenibacter.id.11305	8.5084e-07
5	rs62353480	G	A	-0.0701397	0.0145589	genus.Fusicatenibacter.id.11305	1.45254e-06
3	rs704418	C	T	0.0739124	0.0151073	genus.Fusicatenibacter.id.11305	9.95619e-07
8	rs2132128	A	G	-0.0771914	0.0160344	genus.Fusicatenibacter.id.11305	1.47867e-06
18	rs206581	G	A	-0.0568339	0.0127894	genus.Fusicatenibacter.id.11305	8.83731e-06
10	rs2025938	A	G	-0.0967298	0.0205426	genus.Fusicatenibacter.id.11305	2.49239e-06
10	rs3303	C	T	-0.0953657	0.020407	genus.Fusicatenibacter.id.11305	2.9656e-06
2	rs16866708	A	G	-0.0703526	0.0155832	genus.Fusicatenibacter.id.11305	6.34228e-06
9	rs2039204	A	T	-0.0497415	0.0107941	genus.Fusicatenibacter.id.11305	4.06186e-06
15	rs8028026	G	A	-0.0792146	0.0180505	genus.Fusicatenibacter.id.11305	1.14133e-05
17	rs1864685	C	A	-0.0494799	0.0108105	genus.Fusicatenibacter.id.11305	4.71629e-06
2	rs792108	C	T	-0.0508345	0.0113843	genus.Fusicatenibacter.id.11305	7.99538e-06
7	rs60254196	G	A	-0.0492427	0.0109365	genus.Fusicatenibacter.id.11305	6.71255e-06
17	rs9905659	A	G	-0.061617	0.0136576	genus.Fusicatenibacter.id.11305	6.43522e-06
16	rs8063430	C	T	-0.104026	0.022217	genus.Fusicatenibacter.id.11305	2.83673e-06
20	rs6515626	A	G	0.141575	0.0313559	genus.Fusicatenibacter.id.11305	6.32857e-06
21	rs10439674	G	A	-0.0572129	0.0130007	genus.Fusicatenibacter.id.11305	1.0787e-05
20	rs167879	T	C	-0.0659543	0.0148763	genus.Fusicatenibacter.id.11305	9.27033e-06
12	rs73103914	G	A	-0.0597324	0.0134458	genus.Fusicatenibacter.id.11305	8.89326e-06
3	rs76287110	T	A	-0.242965	0.0466177	genus.Gordonibacter.id.821	1.8696e-07
12	rs7294633	T	C	0.12867	0.0249946	genus.Gordonibacter.id.821	2.63411e-07
17	rs7220558	T	A	0.116884	0.0234834	genus.Gordonibacter.id.821	6.44722e-07
7	rs71545975	G	A	-0.153972	0.0338918	genus.Gordonibacter.id.821	5.54456e-06
4	rs35042269	A	C	-0.180293	0.0403296	genus.Gordonibacter.id.821	7.80455e-06
4	rs72714787	A	C	0.181405	0.0377102	genus.Gordonibacter.id.821	1.50553e-06
7	rs322296	A	G	0.17869	0.037722	genus.Gordonibacter.id.821	2.16888e-06
1	rs72939513	G	A	-0.21399	0.0490592	genus.Gordonibacter.id.821	1.28958e-05
1	rs3765837	G	T	-0.190729	0.0433608	genus.Gordonibacter.id.821	1.08934e-05
2	rs13412653	C	A	0.107597	0.0239228	genus.Gordonibacter.id.821	6.86928e-06
7	rs117347059	C	G	-0.128261	0.0285123	genus.Gordonibacter.id.821	6.84505e-06
17	rs16955299	A	G	-0.196423	0.0433538	genus.Gordonibacter.id.821	5.87889e-06
9	rs4596722	G	A	0.102908	0.0231571	genus.Gordonibacter.id.821	8.83352e-06
7	rs768830	A	G	0.149852	0.0333315	genus.Gordonibacter.id.821	6.93005e-06
12	rs61934597	T	C	-0.172495	0.0388567	genus.Gordonibacter.id.821	9.02728e-06
6	rs12191680	G	C	0.106544	0.0200323	genus.Haemophilus.id.3698	1.04556e-07
6	rs9382510	T	C	-0.093521	0.0172649	genus.Haemophilus.id.3698	6.06595e-08
13	rs9574096	T	A	-0.0736375	0.0155227	genus.Haemophilus.id.3698	2.09691e-06
10	rs76022354	T	C	0.244638	0.0505504	genus.Haemophilus.id.3698	1.30183e-06
16	rs111582866	A	G	-0.124265	0.026016	genus.Haemophilus.id.3698	1.78376e-06
17	rs9895850	C	T	-0.192957	0.0416755	genus.Haemophilus.id.3698	3.65699e-06
12	rs35509	A	G	0.128249	0.0268779	genus.Haemophilus.id.3698	1.82825e-06
9	rs78909003	C	T	-0.246256	0.0503924	genus.Haemophilus.id.3698	1.02507e-06
6	rs9328464	C	T	0.0723095	0.0148799	genus.Haemophilus.id.3698	1.17668e-06
22	rs4822728	C	T	0.0705861	0.0151388	genus.Haemophilus.id.3698	3.12228e-06
11	rs10840326	G	C	-0.0677384	0.0151463	genus.Haemophilus.id.3698	7.73878e-06
13	rs12876183	A	T	0.0749201	0.016711	genus.Haemophilus.id.3698	7.35016e-06
9	rs10781340	A	G	0.0948915	0.0203221	genus.Haemophilus.id.3698	3.02108e-06
7	rs56310940	C	G	-0.108393	0.0247052	genus.Haemophilus.id.3698	1.14676e-05
6	rs761624	G	C	0.0959801	0.0179537	genus.Holdemanella.id.11393	8.99337e-08
6	rs607782	C	T	-0.0854214	0.0172515	genus.Holdemanella.id.11393	7.36312e-07
10	rs75764681	C	T	-0.283103	0.0598999	genus.Holdemanella.id.11393	2.28688e-06
19	rs73011279	C	T	-0.0961669	0.0199336	genus.Holdemanella.id.11393	1.40459e-06
9	rs4541991	C	T	-0.0927334	0.0194435	genus.Holdemanella.id.11393	1.84788e-06
7	rs1830029	G	C	-0.0954096	0.021093	genus.Holdemanella.id.11393	6.08904e-06
4	rs12513188	A	G	0.0903906	0.0195276	genus.Holdemanella.id.11393	3.67684e-06
10	rs12415649	C	G	0.0839384	0.0190567	genus.Holdemanella.id.11393	1.05945e-05
1	rs1926302	A	G	-0.107972	0.0231421	genus.Holdemanella.id.11393	3.07706e-06
13	rs17586763	C	T	-0.227285	0.0510135	genus.Holdemanella.id.11393	8.37434e-06
19	rs4802175	A	G	0.0790155	0.0173394	genus.Holdemanella.id.11393	5.18927e-06
8	rs34187114	A	C	-0.104505	0.022601	genus.Holdemanella.id.11393	3.76537e-06
3	rs35228298	A	G	0.0934832	0.0202886	genus.Holdemanella.id.11393	4.07197e-06
19	rs62113381	C	T	-0.105447	0.0232029	genus.Holdemanella.id.11393	5.50485e-06
11	rs1867876	C	T	0.0842919	0.0162192	genus.Holdemania.id.2157	2.02478e-07
6	rs9500080	T	C	0.0926764	0.0178886	genus.Holdemania.id.2157	2.20998e-07
20	rs6133067	C	T	0.0910829	0.0178561	genus.Holdemania.id.2157	3.37966e-07
12	rs150096134	A	T	0.162139	0.0332089	genus.Holdemania.id.2157	1.04804e-06
14	rs41438744	G	C	-0.12487	0.0270129	genus.Holdemania.id.2157	3.78931e-06
5	rs77293403	G	A	0.164556	0.0341775	genus.Holdemania.id.2157	1.47374e-06
10	rs80149660	T	C	-0.232987	0.0519183	genus.Holdemania.id.2157	7.2038e-06
13	rs116500994	T	G	-0.13755	0.0293386	genus.Holdemania.id.2157	2.75378e-06
17	rs55888180	G	C	0.128671	0.0282795	genus.Holdemania.id.2157	5.36511e-06
5	rs4146507	T	C	0.079488	0.0177002	genus.Holdemania.id.2157	7.0959e-06
15	rs111745969	G	A	0.120677	0.0265781	genus.Holdemania.id.2157	5.61309e-06
8	rs113593397	G	A	-0.128935	0.0282526	genus.Holdemania.id.2157	5.02749e-06
10	rs10885477	C	T	-0.135137	0.0301894	genus.Holdemania.id.2157	7.59521e-06
13	rs9529719	C	T	0.074038	0.0160494	genus.Holdemania.id.2157	3.96668e-06
3	rs967319	C	T	0.0788638	0.0176744	genus.Holdemania.id.2157	8.11841e-06
7	rs12701617	G	A	-0.0660617	0.0149427	genus.Holdemania.id.2157	9.82408e-06
7	rs73139538	A	G	-0.148594	0.0327469	genus.Holdemania.id.2157	5.68881e-06
17	rs4636956	G	A	-0.0665866	0.0149839	genus.Holdemania.id.2157	8.83555e-06
11	rs901099	G	T	-0.12718	0.0250924	genus.Howardella.id.2000	4.01032e-07
18	rs1484873	G	A	-0.227831	0.046335	genus.Howardella.id.2000	8.78627e-07
7	rs17167098	A	G	-0.169366	0.0352068	genus.Howardella.id.2000	1.5048e-06
4	rs609430	G	T	-0.112045	0.0239328	genus.Howardella.id.2000	2.8455e-06
7	rs36081916	C	T	-0.18123	0.0402987	genus.Howardella.id.2000	6.88676e-06
17	rs12452946	G	A	-0.105833	0.0228941	genus.Howardella.id.2000	3.78728e-06
1	rs61771805	T	A	-0.136779	0.0296811	genus.Howardella.id.2000	4.06026e-06
18	rs672217	A	G	0.164146	0.0349993	genus.Howardella.id.2000	2.73239e-06
2	rs3791893	G	A	0.147035	0.034023	genus.Howardella.id.2000	1.54871e-05
15	rs10048062	T	C	-0.147352	0.0336531	genus.Howardella.id.2000	1.19466e-05
14	rs2154047	A	C	-0.192557	0.0420093	genus.Howardella.id.2000	4.56879e-06
4	rs34471047	G	A	-0.162871	0.03349	genus.Hungatella.id.11306	1.15459e-06
15	rs72759041	T	G	-0.126025	0.0282242	genus.Hungatella.id.11306	8.00184e-06
5	rs10044993	A	C	0.139547	0.0316748	genus.Hungatella.id.11306	1.05483e-05
8	rs13249325	G	T	-0.100023	0.0225883	genus.Hungatella.id.11306	9.50826e-06
14	rs17092615	A	G	0.152235	0.0337867	genus.Hungatella.id.11306	6.61378e-06
4	rs10805326	A	G	0.0775151	0.0139665	genus.Intestinibacter.id.11345	2.85533e-08
15	rs4327025	A	G	-0.0810346	0.0154397	genus.Intestinibacter.id.11345	1.53371e-07
11	rs478972	C	T	-0.142681	0.0297116	genus.Intestinibacter.id.11345	1.56937e-06
5	rs6875660	T	C	0.0890455	0.0193905	genus.Intestinibacter.id.11345	4.38555e-06
9	rs16938435	C	T	-0.112189	0.0235439	genus.Intestinibacter.id.11345	1.88779e-06
20	rs6062862	G	A	0.0924508	0.0204658	genus.Intestinibacter.id.11345	6.26248e-06
16	rs118030283	A	G	-0.151829	0.0324471	genus.Intestinibacter.id.11345	2.87892e-06
12	rs11109097	T	C	0.0624272	0.0138539	genus.Intestinibacter.id.11345	6.60283e-06
6	rs9348442	T	C	0.099082	0.0221625	genus.Intestinibacter.id.11345	7.79647e-06
5	rs447950	G	A	0.0628342	0.0136652	genus.Intestinibacter.id.11345	4.2635e-06
6	rs12210583	G	T	0.155074	0.0353007	genus.Intestinibacter.id.11345	1.11822e-05
4	rs2702387	G	A	0.0608559	0.0132145	genus.Intestinibacter.id.11345	4.12028e-06
3	rs68093214	T	C	0.0662258	0.0149877	genus.Intestinibacter.id.11345	9.93124e-06
11	rs2098844	T	C	-0.0575295	0.0128416	genus.Intestinibacter.id.11345	7.46613e-06
2	rs893394	A	G	0.0583322	0.0130729	genus.Intestinibacter.id.11345	8.11772e-06
10	rs11258178	G	A	0.0660742	0.0134139	genus.Intestinimonas.id.2062	8.40123e-07
11	rs12226153	G	A	-0.151142	0.0306922	genus.Intestinimonas.id.2062	8.45965e-07
16	rs4784055	C	T	-0.175324	0.038599	genus.Intestinimonas.id.2062	5.56738e-06
2	rs716604	G	A	0.0818068	0.0165992	genus.Intestinimonas.id.2062	8.29275e-07
16	rs2930225	T	G	0.0729524	0.0152948	genus.Intestinimonas.id.2062	1.84468e-06
3	rs62240188	A	G	0.130074	0.0267179	genus.Intestinimonas.id.2062	1.12501e-06
5	rs2731794	T	C	0.120632	0.0257529	genus.Intestinimonas.id.2062	2.81041e-06
15	rs7170984	C	T	-0.0658116	0.0140767	genus.Intestinimonas.id.2062	2.93664e-06
7	rs10262702	C	T	0.0918017	0.0194885	genus.Intestinimonas.id.2062	2.4703e-06
1	rs12566247	A	T	0.0637084	0.0135355	genus.Intestinimonas.id.2062	2.51697e-06
7	rs1859797	A	G	0.060368	0.0131793	genus.Intestinimonas.id.2062	4.63801e-06
8	rs17067892	T	C	0.107194	0.0250013	genus.Intestinimonas.id.2062	1.80678e-05
2	rs72982915	T	C	0.183158	0.0402743	genus.Intestinimonas.id.2062	5.42187e-06
4	rs994794	C	G	-0.141905	0.0315074	genus.Intestinimonas.id.2062	6.67295e-06
20	rs4113676	C	A	-0.218507	0.0490152	genus.Intestinimonas.id.2062	8.27499e-06
3	rs9823439	C	T	-0.0581947	0.0131455	genus.Intestinimonas.id.2062	9.55616e-06
6	rs62427239	A	C	0.162658	0.0367647	genus.Intestinimonas.id.2062	9.6755e-06
3	rs2276760	G	A	-0.0685234	0.0152546	genus.Intestinimonas.id.2062	7.05606e-06
6	rs6934519	T	C	0.0692373	0.0151154	genus.Intestinimonas.id.2062	4.63659e-06
13	rs1000888	G	C	-0.0585038	0.013219	genus.Intestinimonas.id.2062	9.61169e-06
20	rs6112314	C	A	-0.0561715	0.0108174	genus.Lachnoclostridium.id.11308	2.0728e-07
3	rs62285313	G	A	0.0864203	0.0181565	genus.Lachnoclostridium.id.11308	1.93848e-06
17	rs78068103	G	A	0.0886199	0.0194248	genus.Lachnoclostridium.id.11308	5.06188e-06
3	rs615997	C	T	0.0511752	0.0106491	genus.Lachnoclostridium.id.11308	1.54278e-06
12	rs61915992	T	A	0.0803876	0.0172209	genus.Lachnoclostridium.id.11308	3.04098e-06
18	rs789029	T	C	-0.0641288	0.0137974	genus.Lachnoclostridium.id.11308	3.35345e-06
1	rs12566975	C	T	-0.0468097	0.0105787	genus.Lachnoclostridium.id.11308	9.64822e-06
8	rs4738679	A	G	-0.0520267	0.011404	genus.Lachnoclostridium.id.11308	5.06389e-06
3	rs1031599	T	G	-0.078627	0.0175644	genus.Lachnoclostridium.id.11308	7.58796e-06
17	rs72829893	T	G	0.117472	0.0268103	genus.Lachnoclostridium.id.11308	1.17805e-05
4	rs3821998	A	C	-0.0864066	0.0192519	genus.Lachnoclostridium.id.11308	7.18272e-06
18	rs2385421	G	A	0.0746186	0.0180734	genus.Lachnoclostridium.id.11308	3.64917e-05
2	rs1528479	A	G	-0.0497798	0.0111919	genus.Lachnoclostridium.id.11308	8.67398e-06
12	rs1997204	C	T	-0.108075	0.0242022	genus.Lachnoclostridium.id.11308	7.98841e-06
16	rs62028349	C	G	0.0469989	0.0105971	genus.Lachnoclostridium.id.11308	9.20395e-06
5	rs13157098	G	A	-0.0768058	0.0155312	genus.Lachnospira.id.2004	7.60423e-07
11	rs4923324	A	G	-0.0617321	0.0133387	genus.Lachnospira.id.2004	3.69108e-06
2	rs56791201	C	T	0.051823	0.0110697	genus.Lachnospira.id.2004	2.84743e-06
6	rs2326833	G	C	-0.078495	0.017109	genus.Lachnospira.id.2004	4.47654e-06
3	rs4686798	C	T	0.0531826	0.0113747	genus.Lachnospira.id.2004	2.93239e-06
4	rs35418758	C	A	0.0864686	0.0190315	genus.Lachnospira.id.2004	5.53405e-06
12	rs2520509	G	A	0.0519063	0.011578	genus.Lachnospira.id.2004	7.35335e-06
19	rs7249113	A	G	0.0679483	0.0133496	genus.LachnospiraceaeFCS020group.id.11314	3.58218e-07
1	rs12078956	G	C	0.106101	0.0222904	genus.LachnospiraceaeFCS020group.id.11314	1.93653e-06
16	rs369444	G	C	0.125481	0.0259008	genus.LachnospiraceaeFCS020group.id.11314	1.26808e-06
2	rs72793667	G	A	-0.116881	0.0246589	genus.LachnospiraceaeFCS020group.id.11314	2.13822e-06
19	rs1363769	C	T	-0.200628	0.0449372	genus.LachnospiraceaeFCS020group.id.11314	8.0204e-06
8	rs10093861	A	G	-0.0568869	0.0121152	genus.LachnospiraceaeFCS020group.id.11314	2.65952e-06
13	rs9788306	T	C	-0.062804	0.0130744	genus.LachnospiraceaeFCS020group.id.11314	1.55857e-06
5	rs113859143	C	G	-0.108906	0.0242055	genus.LachnospiraceaeFCS020group.id.11314	6.81955e-06
1	rs9919338	C	G	-0.0553339	0.0120621	genus.LachnospiraceaeFCS020group.id.11314	4.48776e-06
11	rs35035870	C	T	-0.190615	0.0414403	genus.LachnospiraceaeFCS020group.id.11314	4.22979e-06
3	rs2862811	C	T	0.0564927	0.0121736	genus.LachnospiraceaeFCS020group.id.11314	3.47413e-06
10	rs1254846	A	G	0.105963	0.0232501	genus.LachnospiraceaeFCS020group.id.11314	5.17638e-06
6	rs4452603	G	T	0.0604208	0.0135965	genus.LachnospiraceaeFCS020group.id.11314	8.83564e-06
4	rs2322265	T	C	-0.0666305	0.0141577	genus.LachnospiraceaeFCS020group.id.11314	2.52224e-06
10	rs3999074	T	G	-0.0550587	0.0121847	genus.LachnospiraceaeFCS020group.id.11314	6.22265e-06
4	rs10030408	G	A	0.0549224	0.0122608	genus.LachnospiraceaeFCS020group.id.11314	7.4816e-06
20	rs6116753	A	G	0.0994748	0.0209139	genus.LachnospiraceaeNC2004group.id.11316	1.97085e-06
5	rs3756315	G	A	-0.0883469	0.0188397	genus.LachnospiraceaeNC2004group.id.11316	2.73997e-06
1	rs12127733	A	G	0.115182	0.0246006	genus.LachnospiraceaeNC2004group.id.11316	2.8401e-06
18	rs17067076	A	G	-0.154631	0.0352194	genus.LachnospiraceaeNC2004group.id.11316	1.1308e-05
9	rs1331592	G	C	0.0948806	0.0208369	genus.LachnospiraceaeNC2004group.id.11316	5.27619e-06
9	rs1928659	C	T	0.102522	0.0226445	genus.LachnospiraceaeNC2004group.id.11316	5.96997e-06
13	rs1929743	C	T	0.0837206	0.0190318	genus.LachnospiraceaeNC2004group.id.11316	1.08763e-05
13	rs12863463	A	G	-0.156365	0.0345372	genus.LachnospiraceaeNC2004group.id.11316	5.97024e-06
17	rs117467633	C	T	-0.169687	0.0383169	genus.LachnospiraceaeNC2004group.id.11316	9.48759e-06
6	rs12208226	A	C	-0.154739	0.0340372	genus.LachnospiraceaeNC2004group.id.11316	5.46303e-06
16	rs9932954	G	A	-0.0561864	0.0115984	genus.LachnospiraceaeND3007group.id.11317	1.2705e-06
4	rs13110238	G	C	-0.0636978	0.0142041	genus.LachnospiraceaeND3007group.id.11317	7.30994e-06
10	rs72776675	C	T	-0.0647067	0.014797	genus.LachnospiraceaeND3007group.id.11317	1.22575e-05
3	rs2861203	A	G	0.0572304	0.0127279	genus.LachnospiraceaeND3007group.id.11317	6.90943e-06
11	rs12362320	C	G	0.0573168	0.0115466	genus.LachnospiraceaeNK4A136group.id.11319	6.90765e-07
1	rs954878	G	A	-0.0520656	0.0109082	genus.LachnospiraceaeNK4A136group.id.11319	1.81445e-06
8	rs7832116	G	A	-0.0714756	0.0151703	genus.LachnospiraceaeNK4A136group.id.11319	2.45845e-06
3	rs7616165	T	G	-0.230542	0.0483465	genus.LachnospiraceaeNK4A136group.id.11319	1.85566e-06
3	rs76193507	G	A	-0.22973	0.0499776	genus.LachnospiraceaeNK4A136group.id.11319	4.29305e-06
17	rs11263806	G	A	-0.0524615	0.0116758	genus.LachnospiraceaeNK4A136group.id.11319	7.01658e-06
19	rs73044693	G	A	-0.10758	0.0229884	genus.LachnospiraceaeNK4A136group.id.11319	2.8724e-06
5	rs160061	G	A	0.0513831	0.0108094	genus.LachnospiraceaeNK4A136group.id.11319	1.99873e-06
10	rs7073658	G	T	-0.0499621	0.0109693	genus.LachnospiraceaeNK4A136group.id.11319	5.24525e-06
14	rs68104925	C	T	-0.0549104	0.0115385	genus.LachnospiraceaeNK4A136group.id.11319	1.94667e-06
19	rs12611395	G	A	-0.0902532	0.0199652	genus.LachnospiraceaeNK4A136group.id.11319	6.16887e-06
17	rs2880566	C	T	0.0599578	0.0134693	genus.LachnospiraceaeNK4A136group.id.11319	8.52904e-06
8	rs28540839	C	A	0.0508285	0.0110591	genus.LachnospiraceaeNK4A136group.id.11319	4.30521e-06
5	rs59805249	C	T	0.0936162	0.0207982	genus.LachnospiraceaeNK4A136group.id.11319	6.75832e-06
7	rs10952110	T	G	0.0487709	0.0109614	genus.LachnospiraceaeNK4A136group.id.11319	8.6145e-06
3	rs4955932	C	T	-0.0492283	0.0109388	genus.LachnospiraceaeNK4A136group.id.11319	6.78429e-06
3	rs437876	C	T	0.0784637	0.0144768	genus.LachnospiraceaeUCG001.id.11321	5.96083e-08
3	rs985416	T	C	0.0970258	0.0181807	genus.LachnospiraceaeUCG001.id.11321	9.46267e-08
1	rs2050911	A	G	0.0751466	0.0153934	genus.LachnospiraceaeUCG001.id.11321	1.05157e-06
9	rs10815577	G	C	-0.0683706	0.0143691	genus.LachnospiraceaeUCG001.id.11321	1.95341e-06
9	rs573933	C	T	-0.107898	0.0232346	genus.LachnospiraceaeUCG001.id.11321	3.41951e-06
1	rs78848836	G	A	-0.118868	0.0259753	genus.LachnospiraceaeUCG001.id.11321	4.73523e-06
6	rs9403580	T	C	0.107801	0.0229777	genus.LachnospiraceaeUCG001.id.11321	2.71178e-06
17	rs7213933	A	T	-0.0816269	0.01838	genus.LachnospiraceaeUCG001.id.11321	8.95131e-06
19	rs8104225	G	A	0.0892098	0.0197665	genus.LachnospiraceaeUCG001.id.11321	6.3861e-06
16	rs8052586	C	T	0.176336	0.0395882	genus.LachnospiraceaeUCG001.id.11321	8.41782e-06
7	rs62496417	G	T	-0.0748504	0.0165681	genus.LachnospiraceaeUCG001.id.11321	6.2499e-06
12	rs2371284	C	T	-0.0761893	0.0170127	genus.LachnospiraceaeUCG001.id.11321	7.521e-06
1	rs12131224	T	C	0.117095	0.02591	genus.LachnospiraceaeUCG001.id.11321	6.20381e-06
14	rs4981345	C	T	-0.0681973	0.0149831	genus.LachnospiraceaeUCG001.id.11321	5.32387e-06
1	rs79476906	A	T	-0.087088	0.0197008	genus.LachnospiraceaeUCG001.id.11321	9.84626e-06
8	rs7341608	C	T	-0.0784757	0.0177648	genus.LachnospiraceaeUCG001.id.11321	9.9853e-06
1	rs12747809	A	G	-0.062197	0.0125685	genus.LachnospiraceaeUCG004.id.11324	7.47276e-07
2	rs2882478	A	G	-0.0577091	0.0118338	genus.LachnospiraceaeUCG004.id.11324	1.07923e-06
7	rs12673420	A	G	0.0554351	0.0118375	genus.LachnospiraceaeUCG004.id.11324	2.82709e-06
6	rs2444793	T	C	-0.0542433	0.0118188	genus.LachnospiraceaeUCG004.id.11324	4.44098e-06
4	rs2726805	G	A	0.0548397	0.0120844	genus.LachnospiraceaeUCG004.id.11324	5.67787e-06
3	rs11128180	G	A	0.0648288	0.0140126	genus.LachnospiraceaeUCG004.id.11324	3.71977e-06
14	rs12894272	G	A	0.0579792	0.0125229	genus.LachnospiraceaeUCG004.id.11324	3.65922e-06
6	rs233486	G	A	-0.0799088	0.017766	genus.LachnospiraceaeUCG004.id.11324	6.86434e-06
12	rs35182105	G	A	-0.109724	0.024221	genus.LachnospiraceaeUCG004.id.11324	5.89474e-06
1	rs6656451	T	C	-0.05436	0.011947	genus.LachnospiraceaeUCG004.id.11324	5.36207e-06
1	rs12072562	C	T	0.133104	0.0303566	genus.LachnospiraceaeUCG004.id.11324	1.16158e-05
13	rs2706242	C	G	-0.0901399	0.0199712	genus.LachnospiraceaeUCG004.id.11324	6.3769e-06
3	rs7629954	G	A	0.108441	0.023825	genus.LachnospiraceaeUCG004.id.11324	5.32492e-06
11	rs10793103	T	C	0.0974344	0.0181279	genus.LachnospiraceaeUCG008.id.11328	7.66571e-08
3	rs9873555	C	G	-0.121162	0.0233467	genus.LachnospiraceaeUCG008.id.11328	2.1067e-07
2	rs13024781	C	T	-0.0798769	0.0168846	genus.LachnospiraceaeUCG008.id.11328	2.23674e-06
11	rs10741777	C	T	-0.0973842	0.0194791	genus.LachnospiraceaeUCG008.id.11328	5.75055e-07
16	rs955844	C	A	0.112064	0.0228369	genus.LachnospiraceaeUCG008.id.11328	9.24114e-07
4	rs67078837	C	T	-0.0845848	0.0170693	genus.LachnospiraceaeUCG008.id.11328	7.21866e-07
2	rs62277846	T	C	0.102292	0.0212319	genus.LachnospiraceaeUCG008.id.11328	1.45101e-06
1	rs10801803	A	G	-0.117029	0.0243085	genus.LachnospiraceaeUCG008.id.11328	1.47689e-06
12	rs61944774	G	A	0.179838	0.0393797	genus.LachnospiraceaeUCG008.id.11328	4.95304e-06
15	rs75356640	A	G	0.136523	0.0303128	genus.LachnospiraceaeUCG008.id.11328	6.67434e-06
8	rs57254474	A	G	0.0886512	0.0199045	genus.LachnospiraceaeUCG008.id.11328	8.43542e-06
6	rs57091572	G	A	-0.110443	0.0235801	genus.LachnospiraceaeUCG008.id.11328	2.81718e-06
10	rs11192447	G	A	0.126592	0.024345	genus.LachnospiraceaeUCG010.id.11330	1.99371e-07
21	rs9981767	C	A	0.0655062	0.0131994	genus.LachnospiraceaeUCG010.id.11330	6.94804e-07
14	rs74315802	T	G	0.0867262	0.0183477	genus.LachnospiraceaeUCG010.id.11330	2.2807e-06
9	rs12346653	T	C	0.0657686	0.0139569	genus.LachnospiraceaeUCG010.id.11330	2.44994e-06
19	rs10414815	C	T	0.10453	0.0230253	genus.LachnospiraceaeUCG010.id.11330	5.63129e-06
1	rs72761829	T	A	0.111884	0.0238893	genus.LachnospiraceaeUCG010.id.11330	2.82126e-06
2	rs72894957	A	G	0.222263	0.0486425	genus.LachnospiraceaeUCG010.id.11330	4.8932e-06
5	rs336138	T	G	0.0779543	0.0171865	genus.LachnospiraceaeUCG010.id.11330	5.73924e-06
7	rs4576377	C	A	-0.0572001	0.0127043	genus.LachnospiraceaeUCG010.id.11330	6.71839e-06
21	rs2833528	T	C	-0.0562148	0.0127763	genus.LachnospiraceaeUCG010.id.11330	1.08286e-05
9	rs2153460	T	A	-0.0684038	0.0156562	genus.LachnospiraceaeUCG010.id.11330	1.24743e-05
6	rs17730011	A	G	-0.0702357	0.015706	genus.LachnospiraceaeUCG010.id.11330	7.75283e-06
19	rs921925	C	A	0.0985077	0.0203229	genus.Lactobacillus.id.1837	1.2526e-06
1	rs16861661	A	G	-0.183147	0.038148	genus.Lactobacillus.id.1837	1.57909e-06
8	rs768253	G	T	-0.079195	0.0171791	genus.Lactobacillus.id.1837	4.02741e-06
2	rs11674854	T	C	-0.0852686	0.0176504	genus.Lactobacillus.id.1837	1.3586e-06
16	rs328312	A	T	0.0815092	0.0169441	genus.Lactobacillus.id.1837	1.50575e-06
20	rs6092149	T	A	-0.0801344	0.017149	genus.Lactobacillus.id.1837	2.97056e-06
6	rs75127669	A	C	0.139784	0.0310414	genus.Lactobacillus.id.1837	6.69546e-06
3	rs77478751	G	A	-0.219886	0.0475759	genus.Lactobacillus.id.1837	3.80447e-06
2	rs1530559	A	G	0.0804001	0.0178207	genus.Lactobacillus.id.1837	6.43403e-06
4	rs62314653	A	C	0.187692	0.0394585	genus.Lactobacillus.id.1837	1.96787e-06
13	rs7399658	A	G	-0.107134	0.0221883	genus.Lactobacillus.id.1837	1.37638e-06
2	rs12693845	T	C	-0.0805447	0.0177429	genus.Lactobacillus.id.1837	5.63737e-06
18	rs34757988	C	G	0.122294	0.0228976	genus.Lactococcus.id.1851	9.24846e-08
22	rs757872	C	G	0.140799	0.027582	genus.Lactococcus.id.1851	3.3123e-07
17	rs123059	C	T	-0.13671	0.0274694	genus.Lactococcus.id.1851	6.46406e-07
12	rs4766997	T	C	0.114599	0.023839	genus.Lactococcus.id.1851	1.5305e-06
19	rs10417872	G	T	0.118306	0.024522	genus.Lactococcus.id.1851	1.40369e-06
1	rs6674304	T	C	0.200758	0.0442121	genus.Lactococcus.id.1851	5.60458e-06
13	rs7992246	C	T	0.104232	0.0230786	genus.Lactococcus.id.1851	6.29039e-06
10	rs55910161	T	C	0.146426	0.0307367	genus.Lactococcus.id.1851	1.89905e-06
2	rs12621813	A	G	0.108423	0.0239978	genus.Lactococcus.id.1851	6.24202e-06
2	rs2293361	T	C	-0.199221	0.0430969	genus.Lactococcus.id.1851	3.78901e-06
7	rs17168302	A	G	0.191857	0.0424761	genus.Lactococcus.id.1851	6.27775e-06
11	rs61884471	A	G	0.124426	0.0248431	genus.Marvinbryantia.id.2005	5.48608e-07
10	rs2724813	G	A	-0.0840769	0.0167551	genus.Marvinbryantia.id.2005	5.22133e-07
1	rs1187983	T	C	-0.0935456	0.0193174	genus.Marvinbryantia.id.2005	1.28187e-06
6	rs2842896	T	C	-0.0649396	0.0131146	genus.Marvinbryantia.id.2005	7.35736e-07
16	rs11645029	C	G	-0.060618	0.0131551	genus.Marvinbryantia.id.2005	4.06676e-06
18	rs12963345	C	G	-0.059681	0.0132289	genus.Marvinbryantia.id.2005	6.43928e-06
3	rs2863363	G	A	0.0634861	0.0136323	genus.Marvinbryantia.id.2005	3.20789e-06
11	rs72948274	C	A	-0.126354	0.0272212	genus.Marvinbryantia.id.2005	3.45466e-06
19	rs146541147	A	G	0.118845	0.0268423	genus.Marvinbryantia.id.2005	9.5314e-06
13	rs11620597	C	T	0.119479	0.0271688	genus.Marvinbryantia.id.2005	1.09418e-05
14	rs8006832	T	G	-0.0952415	0.0216699	genus.Marvinbryantia.id.2005	1.10714e-05
1	rs3125832	C	A	0.0679323	0.015012	genus.Marvinbryantia.id.2005	6.0338e-06
13	rs73457410	G	A	0.218128	0.044466	genus.Methanobrevibacter.id.123	9.319e-07
2	rs10202904	G	T	-0.112811	0.0239106	genus.Methanobrevibacter.id.123	2.38137e-06
4	rs894996	A	C	0.214213	0.0456045	genus.Methanobrevibacter.id.123	2.63772e-06
11	rs11018665	T	A	0.113013	0.0254343	genus.Methanobrevibacter.id.123	8.8573e-06
10	rs1334944	C	T	0.115197	0.0255492	genus.Methanobrevibacter.id.123	6.5194e-06
3	rs6776814	C	T	-0.188956	0.0419905	genus.Methanobrevibacter.id.123	6.79621e-06
15	rs4779844	C	G	0.109639	0.0247979	genus.Methanobrevibacter.id.123	9.8112e-06
19	rs4802933	G	A	-0.135628	0.0308139	genus.Methanobrevibacter.id.123	1.07486e-05
15	rs503751	G	C	0.0618294	0.0118887	genus.Odoribacter.id.952	1.98532e-07
12	rs77779484	A	G	-0.133489	0.0268526	genus.Odoribacter.id.952	6.65433e-07
19	rs10423795	T	C	0.0550695	0.0121164	genus.Odoribacter.id.952	5.49268e-06
4	rs6856150	A	G	0.0881922	0.0194146	genus.Odoribacter.id.952	5.55739e-06
8	rs10093869	G	A	-0.0577795	0.0125389	genus.Odoribacter.id.952	4.06545e-06
17	rs4793970	G	A	-0.0576329	0.0129154	genus.Odoribacter.id.952	8.10701e-06
8	rs74553962	G	T	0.121449	0.0264106	genus.Odoribacter.id.952	4.25556e-06
14	rs28417404	G	A	-0.0726896	0.0161372	genus.Odoribacter.id.952	6.65362e-06
11	rs16918425	T	A	0.0999781	0.0223785	genus.Odoribacter.id.952	7.91002e-06
2	rs1035588	G	A	-0.108148	0.0236848	genus.Olsenella.id.822	4.96765e-06
19	rs62112538	T	C	-0.19943	0.0407033	genus.Olsenella.id.822	9.6024e-07
1	rs35225860	G	A	-0.223604	0.0482391	genus.Olsenella.id.822	3.56391e-06
9	rs72691585	A	C	-0.249079	0.0520814	genus.Olsenella.id.822	1.73137e-06
6	rs9460691	A	C	0.119966	0.0268645	genus.Olsenella.id.822	7.98486e-06
10	rs17148768	A	G	0.140434	0.0295602	genus.Olsenella.id.822	2.02624e-06
4	rs61090148	G	A	-0.104783	0.0231343	genus.Olsenella.id.822	5.91708e-06
1	rs7540303	T	C	0.108044	0.023638	genus.Olsenella.id.822	4.8592e-06
1	rs2759329	A	G	-0.111131	0.0237218	genus.Olsenella.id.822	2.80272e-06
20	rs6046522	T	C	0.122938	0.0269928	genus.Olsenella.id.822	5.25131e-06
17	rs8066522	A	G	-0.106529	0.0240379	genus.Olsenella.id.822	9.3493e-06
1	rs234108	G	A	0.0749553	0.0152632	genus.Oscillibacter.id.2063	9.06829e-07
14	rs36095275	T	C	-0.0752368	0.0156861	genus.Oscillibacter.id.2063	1.61545e-06
14	rs11627628	C	T	0.143961	0.0290223	genus.Oscillibacter.id.2063	7.03676e-07
6	rs9393920	G	A	-0.0744662	0.0151081	genus.Oscillibacter.id.2063	8.26981e-07
22	rs133832	C	A	-0.0795527	0.0162411	genus.Oscillibacter.id.2063	9.66963e-07
4	rs12649930	G	T	0.121589	0.0259612	genus.Oscillibacter.id.2063	2.82042e-06
10	rs75453768	T	G	0.12212	0.0268629	genus.Oscillibacter.id.2063	5.46642e-06
2	rs16866406	G	A	0.0988765	0.0208795	genus.Oscillibacter.id.2063	2.18441e-06
20	rs761240	G	T	-0.17664	0.0388812	genus.Oscillibacter.id.2063	5.54437e-06
8	rs4506202	G	A	-0.0711323	0.0152261	genus.Oscillibacter.id.2063	2.98668e-06
11	rs61883564	G	A	-0.101351	0.0221016	genus.Oscillibacter.id.2063	4.52443e-06
9	rs16934185	G	A	-0.129568	0.028157	genus.Oscillibacter.id.2063	4.19238e-06
11	rs12417956	G	C	0.0785431	0.0174075	genus.Oscillibacter.id.2063	6.42076e-06
6	rs6901560	G	C	0.0855032	0.018693	genus.Oscillibacter.id.2063	4.78346e-06
20	rs62206502	A	C	-0.0681423	0.0151349	genus.Oscillibacter.id.2063	6.72116e-06
12	rs137917150	A	T	-0.174992	0.0388394	genus.Oscillibacter.id.2063	6.6207e-06
8	rs11990279	C	T	-0.0824934	0.0180457	genus.Oscillibacter.id.2063	4.84594e-06
6	rs12206468	A	G	-0.133016	0.0269733	genus.Oscillospira.id.2064	8.16503e-07
3	rs73038677	A	T	-0.08321	0.0168666	genus.Oscillospira.id.2064	8.07966e-07
14	rs1954532	C	T	-0.0826246	0.0175252	genus.Oscillospira.id.2064	2.42157e-06
4	rs28889936	C	A	0.114051	0.0252838	genus.Oscillospira.id.2064	6.45768e-06
1	rs751183	C	T	-0.0774322	0.0172216	genus.Oscillospira.id.2064	6.91655e-06
17	rs8076323	G	A	0.0715392	0.0156539	genus.Oscillospira.id.2064	4.87572e-06
6	rs72866977	C	A	-0.130569	0.0281674	genus.Oscillospira.id.2064	3.56138e-06
6	rs62422654	T	C	0.0898456	0.0198088	genus.Oscillospira.id.2064	5.74302e-06
16	rs75570604	G	C	0.137112	0.0307276	genus.Oscillospira.id.2064	8.11345e-06
3	rs4428215	A	G	0.130293	0.0242237	genus.Oxalobacter.id.2978	7.50149e-08
9	rs736744	T	C	0.117882	0.0211262	genus.Oxalobacter.id.2978	2.40671e-08
22	rs6000536	T	C	-0.130992	0.0253804	genus.Oxalobacter.id.2978	2.45441e-07
4	rs36057338	T	G	0.207847	0.0421439	genus.Oxalobacter.id.2978	8.14592e-07
20	rs6071435	A	T	-0.105512	0.021489	genus.Oxalobacter.id.2978	9.10438e-07
9	rs12002250	C	A	0.217122	0.0466317	genus.Oxalobacter.id.2978	3.22242e-06
6	rs1569853	C	T	-0.138078	0.0296981	genus.Oxalobacter.id.2978	3.32953e-06
12	rs11108500	G	A	-0.199099	0.0427327	genus.Oxalobacter.id.2978	3.17474e-06
8	rs10464997	A	G	0.137691	0.0294804	genus.Oxalobacter.id.2978	3.00321e-06
15	rs111966731	C	T	0.213114	0.047162	genus.Oxalobacter.id.2978	6.21989e-06
8	rs6993398	A	G	0.127217	0.0278855	genus.Oxalobacter.id.2978	5.06369e-06
11	rs3862635	T	C	-0.172142	0.0394026	genus.Oxalobacter.id.2978	1.24933e-05
9	rs60884758	T	C	-0.0702667	0.0142249	genus.Parabacteroides.id.954	7.82429e-07
5	rs3860755	C	G	0.0558784	0.0116625	genus.Parabacteroides.id.954	1.65699e-06
6	rs4236095	A	G	0.0761961	0.0157042	genus.Parabacteroides.id.954	1.2224e-06
3	rs115602804	A	G	0.10308	0.0222736	genus.Parabacteroides.id.954	3.69374e-06
3	rs114567323	C	T	0.186478	0.0405199	genus.Parabacteroides.id.954	4.18203e-06
12	rs7298818	T	C	0.0888832	0.0200902	genus.Parabacteroides.id.954	9.67973e-06
1	rs6657302	C	T	-0.10452	0.0225521	genus.Parabacteroides.id.954	3.57656e-06
6	rs11965579	C	G	0.162824	0.0381863	genus.Parabacteroides.id.954	2.00859e-05
16	rs17141986	C	G	0.0500303	0.0111459	genus.Parabacteroides.id.954	7.1672e-06
2	rs72893646	T	A	-0.0715594	0.0156668	genus.Parabacteroides.id.954	4.93362e-06
5	rs2081023	G	A	-0.122561	0.0236507	genus.Paraprevotella.id.962	2.19387e-07
17	rs9900242	G	A	-0.0852967	0.0175212	genus.Paraprevotella.id.962	1.12615e-06
3	rs58117850	A	C	-0.149982	0.0324013	genus.Paraprevotella.id.962	3.67632e-06
13	rs9602779	C	A	-0.106692	0.0220263	genus.Paraprevotella.id.962	1.27362e-06
11	rs145020347	G	A	-0.12465	0.0262323	genus.Paraprevotella.id.962	2.01643e-06
12	rs4767113	T	C	0.0882466	0.018382	genus.Paraprevotella.id.962	1.58097e-06
1	rs3008582	C	T	0.10572	0.0227246	genus.Paraprevotella.id.962	3.2835e-06
11	rs4756632	T	G	-0.138905	0.0289897	genus.Paraprevotella.id.962	1.65499e-06
12	rs10842464	C	T	-0.0758215	0.0172568	genus.Paraprevotella.id.962	1.11426e-05
7	rs3801748	A	G	0.0779721	0.0171691	genus.Paraprevotella.id.962	5.58782e-06
18	rs7240324	G	T	-0.10229	0.0226948	genus.Paraprevotella.id.962	6.56824e-06
12	rs17109926	G	A	-0.0988335	0.0216172	genus.Paraprevotella.id.962	4.83115e-06
6	rs17785622	G	A	0.248065	0.0524304	genus.Paraprevotella.id.962	2.23056e-06
20	rs2387977	C	T	-0.0681778	0.0134756	genus.Parasutterella.id.2892	4.20651e-07
2	rs7572229	A	G	0.066273	0.0132736	genus.Parasutterella.id.2892	5.94953e-07
4	rs35414597	A	T	-0.0684946	0.0142143	genus.Parasutterella.id.2892	1.44495e-06
4	rs6828768	T	C	0.0636852	0.0132645	genus.Parasutterella.id.2892	1.57742e-06
10	rs10899911	G	A	-0.0717102	0.0148151	genus.Parasutterella.id.2892	1.29625e-06
12	rs7303158	T	C	0.0646859	0.0134256	genus.Parasutterella.id.2892	1.44928e-06
2	rs78383039	C	T	-0.146315	0.0297119	genus.Parasutterella.id.2892	8.46017e-07
8	rs35055552	C	T	0.109554	0.0235433	genus.Parasutterella.id.2892	3.26645e-06
6	rs2090816	C	A	0.0840967	0.0177315	genus.Parasutterella.id.2892	2.10796e-06
12	rs1403396	T	A	-0.0756729	0.0159035	genus.Parasutterella.id.2892	1.95265e-06
17	rs55877868	C	A	-0.104458	0.0228089	genus.Parasutterella.id.2892	4.65668e-06
15	rs8039785	G	T	0.0618345	0.0133	genus.Parasutterella.id.2892	3.33226e-06
8	rs823424	A	G	-0.0713448	0.0156958	genus.Parasutterella.id.2892	5.48139e-06
12	rs7311004	C	T	-0.0617522	0.0136438	genus.Parasutterella.id.2892	6.01066e-06
3	rs62273907	G	A	0.229468	0.0502262	genus.Parasutterella.id.2892	4.9077e-06
3	rs6809952	A	G	-0.0684957	0.0150892	genus.Parasutterella.id.2892	5.64143e-06
3	rs11715853	A	G	-0.0662952	0.0146114	genus.Parasutterella.id.2892	5.69995e-06
3	rs57905414	A	T	0.184818	0.0322855	genus.Peptococcus.id.2037	1.03753e-08
13	rs77681628	T	C	0.200307	0.0387328	genus.Peptococcus.id.2037	2.32198e-07
4	rs10031059	C	T	-0.121167	0.0225844	genus.Peptococcus.id.2037	8.09252e-08
6	rs62424012	A	G	0.137164	0.0292136	genus.Peptococcus.id.2037	2.66331e-06
14	rs413827	A	G	0.110229	0.0237523	genus.Peptococcus.id.2037	3.47093e-06
2	rs2054133	A	G	0.0895433	0.0188332	genus.Peptococcus.id.2037	1.98884e-06
9	rs7033353	G	T	0.090152	0.018995	genus.Peptococcus.id.2037	2.07388e-06
22	rs5770862	C	T	0.162018	0.0356813	genus.Peptococcus.id.2037	5.60708e-06
15	rs34282744	C	G	0.191797	0.0399832	genus.Peptococcus.id.2037	1.61104e-06
10	rs11001948	A	C	-0.191013	0.038102	genus.Peptococcus.id.2037	5.35342e-07
11	rs72850165	C	T	-0.134304	0.0300423	genus.Peptococcus.id.2037	7.8039e-06
11	rs11030569	T	A	-0.17402	0.0374133	genus.Peptococcus.id.2037	3.29872e-06
6	rs7766680	C	G	0.0976832	0.0214155	genus.Peptococcus.id.2037	5.08301e-06
1	rs74592222	A	G	0.137957	0.0302965	genus.Peptococcus.id.2037	5.27445e-06
20	rs36121075	G	A	-0.14067	0.030628	genus.Peptococcus.id.2037	4.37213e-06
1	rs12069354	T	C	0.16763	0.03795	genus.Peptococcus.id.2037	1.00026e-05
12	rs75882962	C	T	0.0968661	0.0190575	genus.Phascolarctobacterium.id.2168	3.71851e-07
4	rs56157888	C	A	0.0954864	0.0193976	genus.Phascolarctobacterium.id.2168	8.54111e-07
3	rs56069061	A	G	-0.111306	0.0230694	genus.Phascolarctobacterium.id.2168	1.4013e-06
3	rs74540770	A	G	-0.121014	0.0258621	genus.Phascolarctobacterium.id.2168	2.87965e-06
17	rs76124218	G	C	-0.159361	0.0344532	genus.Phascolarctobacterium.id.2168	3.73817e-06
1	rs6427992	C	G	-0.0652458	0.0137508	genus.Phascolarctobacterium.id.2168	2.08649e-06
2	rs12618201	G	A	0.0641657	0.0138202	genus.Phascolarctobacterium.id.2168	3.4356e-06
8	rs1264476	G	T	0.0767335	0.0166041	genus.Phascolarctobacterium.id.2168	3.81255e-06
14	rs28525131	A	G	-0.118657	0.0269048	genus.Phascolarctobacterium.id.2168	1.03249e-05
13	rs7982713	A	G	0.0726922	0.0163201	genus.Phascolarctobacterium.id.2168	8.42252e-06
4	rs11929846	C	T	-0.0697199	0.0157969	genus.Phascolarctobacterium.id.2168	1.01707e-05
22	rs130483	G	A	0.0655056	0.0143596	genus.Phascolarctobacterium.id.2168	5.07144e-06
3	rs385483	G	A	0.137033	0.0291906	genus.Prevotella7.id.11182	2.67332e-06
2	rs57404562	A	C	0.155486	0.0316057	genus.Prevotella7.id.11182	8.67337e-07
18	rs9959718	A	G	0.133012	0.0275361	genus.Prevotella7.id.11182	1.36222e-06
22	rs9608249	G	A	-0.158213	0.0336317	genus.Prevotella7.id.11182	2.54749e-06
2	rs2240542	T	C	0.12085	0.0261776	genus.Prevotella7.id.11182	3.902e-06
10	rs2918132	T	C	-0.114648	0.0254916	genus.Prevotella7.id.11182	6.8756e-06
11	rs16937247	C	G	0.146098	0.0351529	genus.Prevotella7.id.11182	3.23775e-05
16	rs118038478	G	A	0.205676	0.0468917	genus.Prevotella7.id.11182	1.15358e-05
1	rs12124567	G	A	-0.121281	0.0275017	genus.Prevotella7.id.11182	1.03394e-05
6	rs12195431	C	T	0.196528	0.0442322	genus.Prevotella7.id.11182	8.8674e-06
1	rs9426434	C	T	-0.123657	0.0278514	genus.Prevotella7.id.11182	9.00071e-06
11	rs11035469	G	A	-0.144165	0.0311897	genus.Prevotella7.id.11182	3.79671e-06
19	rs111509883	C	T	0.171131	0.0347624	genus.Prevotella9.id.11183	8.52865e-07
8	rs2683313	G	A	-0.0724576	0.0151603	genus.Prevotella9.id.11183	1.75788e-06
22	rs117271932	G	A	0.208089	0.0440393	genus.Prevotella9.id.11183	2.30039e-06
9	rs10512344	G	C	0.247373	0.0544087	genus.Prevotella9.id.11183	5.45269e-06
1	rs9428102	G	A	-0.0778845	0.0176068	genus.Prevotella9.id.11183	9.70957e-06
20	rs746764	C	T	-0.0915772	0.0193245	genus.Prevotella9.id.11183	2.14862e-06
15	rs16966465	C	G	0.0743348	0.0165291	genus.Prevotella9.id.11183	6.88478e-06
10	rs2104588	C	T	0.105558	0.023773	genus.Prevotella9.id.11183	8.98487e-06
10	rs11199734	T	A	0.0770209	0.0169462	genus.Prevotella9.id.11183	5.493e-06
18	rs7232121	C	G	0.0671292	0.014423	genus.Prevotella9.id.11183	3.25038e-06
2	rs11685699	T	C	-0.141357	0.0295665	genus.Prevotella9.id.11183	1.74423e-06
22	rs9613013	A	G	0.0917591	0.0202697	genus.Prevotella9.id.11183	5.98505e-06
1	rs2495052	G	A	0.0838978	0.0188523	genus.Prevotella9.id.11183	8.57634e-06
2	rs72815774	C	T	-0.176186	0.0393068	genus.Prevotella9.id.11183	7.38334e-06
17	rs4968431	T	G	0.0640113	0.0144162	genus.Prevotella9.id.11183	8.9865e-06
12	rs7976209	C	T	-0.0870786	0.0197951	genus.Prevotella9.id.11183	1.08747e-05
4	rs12648235	C	T	0.0785902	0.0177676	genus.Prevotella9.id.11183	9.72305e-06
5	rs1304512	A	G	0.0761593	0.0165885	genus.Prevotella9.id.11183	4.40923e-06
18	rs7237249	T	C	-0.0823764	0.0182126	genus.Prevotella9.id.11183	6.09559e-06
9	rs2900503	T	G	-0.172329	0.0326671	genus.RikenellaceaeRC9gutgroup.id.11191	1.32533e-07
4	rs17582787	G	A	-0.157739	0.0339924	genus.RikenellaceaeRC9gutgroup.id.11191	3.47693e-06
11	rs7113155	C	G	0.114423	0.0247798	genus.RikenellaceaeRC9gutgroup.id.11191	3.88255e-06
4	rs4270579	A	G	-0.118021	0.0271041	genus.RikenellaceaeRC9gutgroup.id.11191	1.33453e-05
10	rs2998141	C	T	-0.136346	0.0293073	genus.RikenellaceaeRC9gutgroup.id.11191	3.28239e-06
7	rs4717843	T	G	-0.119376	0.0260548	genus.RikenellaceaeRC9gutgroup.id.11191	4.61155e-06
1	rs9887954	A	G	-0.114849	0.0249013	genus.RikenellaceaeRC9gutgroup.id.11191	3.98457e-06
16	rs7193937	C	G	0.124153	0.027741	genus.RikenellaceaeRC9gutgroup.id.11191	7.62541e-06
6	rs80309088	A	G	0.17405	0.0383423	genus.RikenellaceaeRC9gutgroup.id.11191	5.64226e-06
4	rs12501673	G	A	0.116395	0.0262253	genus.RikenellaceaeRC9gutgroup.id.11191	9.06814e-06
4	rs17032291	C	T	-0.169579	0.0368251	genus.RikenellaceaeRC9gutgroup.id.11191	4.12526e-06
19	rs2074881	C	T	-0.142236	0.032391	genus.RikenellaceaeRC9gutgroup.id.11191	1.12715e-05
5	rs7712231	G	A	0.156284	0.0350462	genus.RikenellaceaeRC9gutgroup.id.11191	8.22024e-06
10	rs61841503	A	G	0.092888	0.0171454	genus.Romboutsia.id.11347	6.03841e-08
7	rs10279978	G	A	-0.0622202	0.0127675	genus.Romboutsia.id.11347	1.09741e-06
1	rs16843578	T	C	-0.0875276	0.0196779	genus.Romboutsia.id.11347	8.6664e-06
13	rs77702691	G	A	-0.094406	0.0208544	genus.Romboutsia.id.11347	5.98552e-06
2	rs75987356	A	G	-0.129578	0.0280454	genus.Romboutsia.id.11347	3.83186e-06
8	rs75200530	G	T	-0.190644	0.0421065	genus.Romboutsia.id.11347	5.96371e-06
13	rs9567264	T	C	0.0580018	0.0127495	genus.Romboutsia.id.11347	5.38118e-06
7	rs34302036	G	A	0.0550261	0.0120835	genus.Romboutsia.id.11347	5.26772e-06
11	rs7109293	G	A	0.0919112	0.0205738	genus.Romboutsia.id.11347	7.91829e-06
5	rs114398731	C	G	-0.131039	0.0293815	genus.Romboutsia.id.11347	8.20003e-06
7	rs28603357	C	T	-0.214911	0.0474739	genus.Romboutsia.id.11347	5.98477e-06
11	rs11221428	C	T	-0.0726779	0.0158263	genus.Romboutsia.id.11347	4.38563e-06
6	rs9389266	G	T	0.0722815	0.0162353	genus.Romboutsia.id.11347	8.50312e-06
7	rs62504452	G	A	-0.0710048	0.0156654	genus.Romboutsia.id.11347	5.8268e-06
16	rs2034589	C	G	0.0629765	0.0123489	genus.Roseburia.id.2012	3.40079e-07
4	rs116270582	A	T	-0.153844	0.0329324	genus.Roseburia.id.2012	2.98999e-06
12	rs2160994	C	T	0.0550687	0.0112481	genus.Roseburia.id.2012	9.78986e-07
11	rs16910295	C	T	-0.0980434	0.020957	genus.Roseburia.id.2012	2.89237e-06
1	rs12740451	C	T	0.0697527	0.0153607	genus.Roseburia.id.2012	5.59944e-06
3	rs6445851	A	G	-0.0497336	0.0108158	genus.Roseburia.id.2012	4.26107e-06
13	rs9300744	T	C	-0.0588452	0.0126228	genus.Roseburia.id.2012	3.13425e-06
5	rs2943022	C	T	0.0493786	0.0106763	genus.Roseburia.id.2012	3.74513e-06
6	rs6930661	T	C	-0.0961587	0.0204975	genus.Roseburia.id.2012	2.71544e-06
10	rs4748237	C	G	0.0488326	0.0106404	genus.Roseburia.id.2012	4.44637e-06
1	rs147990086	G	A	-0.0578936	0.01324	genus.Roseburia.id.2012	1.22758e-05
5	rs329182	C	T	0.0690327	0.0152884	genus.Roseburia.id.2012	6.32082e-06
1	rs302266	C	T	-0.0777312	0.0172985	genus.Roseburia.id.2012	7.00572e-06
6	rs75326254	T	C	-0.104628	0.0230897	genus.Roseburia.id.2012	5.86046e-06
15	rs55858165	C	A	0.179284	0.0404954	genus.Roseburia.id.2012	9.54304e-06
15	rs57466170	T	C	0.0741405	0.0171601	genus.Roseburia.id.2012	1.55663e-05
5	rs78753150	C	A	0.0968739	0.0214067	genus.Roseburia.id.2012	6.02803e-06
21	rs243585	G	C	-0.0585939	0.0121017	genus.Ruminiclostridium5.id.11355	1.2867e-06
12	rs2286384	C	G	-0.0518814	0.0107482	genus.Ruminiclostridium5.id.11355	1.38623e-06
20	rs79968837	G	A	-0.0950311	0.0193507	genus.Ruminiclostridium5.id.11355	9.06234e-07
10	rs2482038	A	C	0.0518991	0.0108777	genus.Ruminiclostridium5.id.11355	1.83172e-06
5	rs113753996	C	T	0.0820689	0.0174463	genus.Ruminiclostridium5.id.11355	2.54991e-06
6	rs1492620	C	T	-0.0830505	0.0180073	genus.Ruminiclostridium5.id.11355	3.98724e-06
8	rs2791343	C	T	0.051717	0.0113369	genus.Ruminiclostridium5.id.11355	5.07074e-06
10	rs10827477	G	A	-0.0547387	0.0115163	genus.Ruminiclostridium5.id.11355	2.00294e-06
20	rs6121460	A	G	0.0932955	0.0199206	genus.Ruminiclostridium5.id.11355	2.82197e-06
1	rs2801960	G	C	0.0520975	0.0115111	genus.Ruminiclostridium5.id.11355	6.01561e-06
16	rs8053158	G	A	-0.0740543	0.0159151	genus.Ruminiclostridium5.id.11355	3.27004e-06
13	rs1223978	C	T	0.0484169	0.0108254	genus.Ruminiclostridium5.id.11355	7.7304e-06
2	rs73002572	C	G	0.181548	0.0414078	genus.Ruminiclostridium5.id.11355	1.16319e-05
21	rs2833828	A	G	0.0489617	0.0108702	genus.Ruminiclostridium5.id.11355	6.66208e-06
3	rs4955951	G	A	-0.0713749	0.0165826	genus.Ruminiclostridium5.id.11355	1.67593e-05
14	rs1756364	T	G	0.0999189	0.0197169	genus.Ruminiclostridium6.id.11356	4.02671e-07
14	rs71414120	G	T	0.200894	0.0406434	genus.Ruminiclostridium6.id.11356	7.699e-07
16	rs61060922	G	T	0.15913	0.0322283	genus.Ruminiclostridium6.id.11356	7.91022e-07
1	rs79968172	A	G	0.11614	0.0243083	genus.Ruminiclostridium6.id.11356	1.77252e-06
8	rs11992182	C	A	0.0625299	0.0137876	genus.Ruminiclostridium6.id.11356	5.75375e-06
11	rs12362316	G	A	0.0743588	0.0154466	genus.Ruminiclostridium6.id.11356	1.47993e-06
18	rs72991535	G	T	0.135604	0.0295174	genus.Ruminiclostridium6.id.11356	4.34775e-06
13	rs9555756	C	A	-0.0804138	0.0176692	genus.Ruminiclostridium6.id.11356	5.33725e-06
2	rs792058	A	G	0.0554234	0.0125423	genus.Ruminiclostridium6.id.11356	9.91992e-06
10	rs10829821	C	T	-0.097606	0.0216072	genus.Ruminiclostridium6.id.11356	6.26391e-06
11	rs589368	A	G	-0.146727	0.0330138	genus.Ruminiclostridium6.id.11356	8.8139e-06
19	rs67479537	C	T	0.118994	0.026487	genus.Ruminiclostridium6.id.11356	7.03758e-06
15	rs1871858	G	C	-0.105422	0.0237274	genus.Ruminiclostridium6.id.11356	8.87042e-06
10	rs116969552	G	A	-0.166823	0.0376681	genus.Ruminiclostridium6.id.11356	9.47796e-06
19	rs2548459	T	C	0.0554866	0.0122755	genus.Ruminiclostridium6.id.11356	6.18033e-06
7	rs56212330	G	A	0.0587451	0.0132078	genus.Ruminiclostridium6.id.11356	8.6771e-06
4	rs35362464	A	C	0.0720077	0.0165387	genus.Ruminiclostridium6.id.11356	1.33737e-05
3	rs57665991	G	C	-0.0641507	0.0123339	genus.Ruminiclostridium9.id.11357	1.98021e-07
1	rs12040548	T	G	0.0570422	0.0122359	genus.Ruminiclostridium9.id.11357	3.13347e-06
7	rs115044523	A	G	-0.0980026	0.0202616	genus.Ruminiclostridium9.id.11357	1.31912e-06
11	rs12419854	A	T	-0.0727975	0.0155594	genus.Ruminiclostridium9.id.11357	2.88736e-06
20	rs6082461	C	A	0.0586425	0.0131004	genus.Ruminiclostridium9.id.11357	7.59162e-06
9	rs113048721	G	C	0.0600735	0.0132737	genus.Ruminiclostridium9.id.11357	6.01839e-06
19	rs918449	G	A	-0.0950908	0.0197177	genus.Ruminiclostridium9.id.11357	1.41687e-06
6	rs73592673	T	A	-0.081629	0.0169515	genus.Ruminiclostridium9.id.11357	1.46865e-06
7	rs79082720	G	C	0.0928576	0.0204871	genus.Ruminiclostridium9.id.11357	5.82943e-06
8	rs74303178	C	T	0.0532742	0.0119274	genus.Ruminiclostridium9.id.11357	7.94909e-06
2	rs13033315	A	T	0.0511195	0.0111418	genus.Ruminiclostridium9.id.11357	4.47319e-06
3	rs9809789	T	C	-0.0717454	0.0159673	genus.Ruminiclostridium9.id.11357	7.01398e-06
13	rs9522712	C	T	0.0699728	0.0154939	genus.Ruminiclostridium9.id.11357	6.29747e-06
6	rs78191726	C	T	0.0944998	0.0210206	genus.Ruminiclostridium9.id.11357	6.93796e-06
12	rs7137760	T	C	0.050797	0.0112182	genus.Ruminiclostridium9.id.11357	5.95234e-06
22	rs5994253	G	A	-0.0811302	0.0157621	genus.RuminococcaceaeNK4A214group.id.11358	2.6444e-07
22	rs136761	A	G	-0.0587521	0.0119155	genus.RuminococcaceaeNK4A214group.id.11358	8.19182e-07
1	rs11586410	A	G	-0.0863422	0.0169937	genus.RuminococcaceaeNK4A214group.id.11358	3.7577e-07
12	rs34576931	C	G	-0.0873312	0.0194886	genus.RuminococcaceaeNK4A214group.id.11358	7.42442e-06
2	rs114244418	G	C	-0.175266	0.0372779	genus.RuminococcaceaeNK4A214group.id.11358	2.5812e-06
20	rs4814689	T	C	-0.1083	0.0230708	genus.RuminococcaceaeNK4A214group.id.11358	2.67585e-06
7	rs73158814	G	C	-0.109257	0.0227458	genus.RuminococcaceaeNK4A214group.id.11358	1.55996e-06
2	rs12731	G	A	-0.0527684	0.0115053	genus.RuminococcaceaeNK4A214group.id.11358	4.50892e-06
2	rs7573569	C	T	0.107739	0.0233638	genus.RuminococcaceaeNK4A214group.id.11358	4.00079e-06
3	rs147475196	G	A	-0.133769	0.0295196	genus.RuminococcaceaeNK4A214group.id.11358	5.85611e-06
16	rs62027366	C	T	0.0615389	0.0137612	genus.RuminococcaceaeNK4A214group.id.11358	7.75199e-06
4	rs12642039	C	T	-0.0553003	0.0119397	genus.RuminococcaceaeNK4A214group.id.11358	3.62826e-06
5	rs35559912	C	T	-0.0925071	0.0203674	genus.RuminococcaceaeNK4A214group.id.11358	5.57434e-06
3	rs13087692	G	T	0.0574623	0.012594	genus.RuminococcaceaeNK4A214group.id.11358	5.05025e-06
1	rs6681678	T	C	-0.100174	0.024	genus.RuminococcaceaeNK4A214group.id.11358	2.99404e-05
5	rs11241747	T	C	0.0533858	0.0120035	genus.RuminococcaceaeNK4A214group.id.11358	8.68605e-06
15	rs77564310	C	A	-0.0713093	0.0140855	genus.RuminococcaceaeUCG002.id.11360	4.13595e-07
12	rs55793120	C	T	0.137396	0.027414	genus.RuminococcaceaeUCG002.id.11360	5.3895e-07
1	rs10927423	A	C	-0.0713617	0.0147712	genus.RuminococcaceaeUCG002.id.11360	1.35759e-06
4	rs67746927	G	C	-0.054237	0.0110357	genus.RuminococcaceaeUCG002.id.11360	8.89283e-07
11	rs116974815	A	C	-0.189731	0.0396566	genus.RuminococcaceaeUCG002.id.11360	1.71555e-06
14	rs7155595	A	C	0.0569929	0.0116986	genus.RuminococcaceaeUCG002.id.11360	1.1061e-06
11	rs7120052	C	A	0.0624796	0.0135523	genus.RuminococcaceaeUCG002.id.11360	4.02178e-06
1	rs10916131	T	C	-0.069333	0.0146753	genus.RuminococcaceaeUCG002.id.11360	2.30725e-06
1	rs79016051	T	C	-0.0887747	0.0189424	genus.RuminococcaceaeUCG002.id.11360	2.77843e-06
19	rs12463378	G	A	-0.0522061	0.0112086	genus.RuminococcaceaeUCG002.id.11360	3.19825e-06
5	rs62374283	C	T	-0.0581341	0.0120654	genus.RuminococcaceaeUCG002.id.11360	1.44836e-06
1	rs2265670	G	C	-0.0512404	0.0109287	genus.RuminococcaceaeUCG002.id.11360	2.75067e-06
10	rs15256	T	C	0.0732376	0.016834	genus.RuminococcaceaeUCG002.id.11360	1.3578e-05
4	rs882348	G	A	-0.0799946	0.0178618	genus.RuminococcaceaeUCG002.id.11360	7.51595e-06
2	rs72874194	C	G	-0.0770289	0.016725	genus.RuminococcaceaeUCG002.id.11360	4.1123e-06
3	rs6793778	T	C	-0.0558706	0.0125258	genus.RuminococcaceaeUCG002.id.11360	8.17909e-06
12	rs7342369	A	C	-0.0527803	0.0116023	genus.RuminococcaceaeUCG002.id.11360	5.38731e-06
9	rs10964441	A	G	-0.14906	0.034486	genus.RuminococcaceaeUCG002.id.11360	1.54385e-05
11	rs11607472	G	A	-0.0780229	0.0176325	genus.RuminococcaceaeUCG002.id.11360	9.64636e-06
19	rs7249614	G	A	-0.0492778	0.0110807	genus.RuminococcaceaeUCG002.id.11360	8.7003e-06
5	rs76847269	G	A	0.163508	0.0356151	genus.RuminococcaceaeUCG002.id.11360	4.41175e-06
2	rs6542556	G	A	0.050974	0.011406	genus.RuminococcaceaeUCG002.id.11360	7.85699e-06
13	rs57079348	G	T	-0.076573	0.0172819	genus.RuminococcaceaeUCG002.id.11360	9.38819e-06
15	rs56030423	A	G	-0.0982874	0.0216344	genus.RuminococcaceaeUCG002.id.11360	5.54326e-06
14	rs362417	C	G	-0.054863	0.0120984	genus.RuminococcaceaeUCG002.id.11360	5.76759e-06
9	rs113147300	G	A	-0.075842	0.0164562	genus.RuminococcaceaeUCG002.id.11360	4.05166e-06
7	rs73341548	G	T	-0.170045	0.0318674	genus.RuminococcaceaeUCG003.id.11361	9.50033e-08
2	rs6759615	G	A	0.102523	0.0200204	genus.RuminococcaceaeUCG003.id.11361	3.04048e-07
19	rs646327	A	G	0.0586696	0.0118369	genus.RuminococcaceaeUCG003.id.11361	7.17811e-07
9	rs11243416	C	T	-0.0925653	0.0191203	genus.RuminococcaceaeUCG003.id.11361	1.29057e-06
15	rs16959793	C	A	-0.062527	0.0131259	genus.RuminococcaceaeUCG003.id.11361	1.90122e-06
12	rs11831525	C	A	0.071227	0.0151814	genus.RuminococcaceaeUCG003.id.11361	2.70917e-06
8	rs4452755	C	A	-0.0634463	0.0134741	genus.RuminococcaceaeUCG003.id.11361	2.49218e-06
2	rs10490280	T	C	-0.0672094	0.0143309	genus.RuminococcaceaeUCG003.id.11361	2.7346e-06
6	rs4532474	A	G	0.0769231	0.017045	genus.RuminococcaceaeUCG003.id.11361	6.39313e-06
18	rs4629039	A	T	0.0553742	0.0122659	genus.RuminococcaceaeUCG003.id.11361	6.34759e-06
7	rs2523124	C	T	-0.0546625	0.0120823	genus.RuminococcaceaeUCG003.id.11361	6.06349e-06
1	rs3013089	A	G	-0.0551473	0.0120346	genus.RuminococcaceaeUCG003.id.11361	4.59671e-06
3	rs78720113	G	A	-0.115348	0.0249601	genus.RuminococcaceaeUCG003.id.11361	3.81309e-06
22	rs139730	C	G	-0.0577655	0.0130645	genus.RuminococcaceaeUCG003.id.11361	9.79861e-06
3	rs6769553	G	A	0.0849743	0.0157451	genus.RuminococcaceaeUCG004.id.11362	6.78081e-08
1	rs12125734	T	G	0.133972	0.0257417	genus.RuminococcaceaeUCG004.id.11362	1.94552e-07
3	rs516741	G	T	-0.0755412	0.0161951	genus.RuminococcaceaeUCG004.id.11362	3.09463e-06
7	rs2248146	C	T	0.0689452	0.0153649	genus.RuminococcaceaeUCG004.id.11362	7.21719e-06
9	rs10976229	G	T	0.095976	0.0214554	genus.RuminococcaceaeUCG004.id.11362	7.70281e-06
2	rs7569771	G	A	-0.075914	0.0170308	genus.RuminococcaceaeUCG004.id.11362	8.29394e-06
8	rs872501	A	G	0.116125	0.025946	genus.RuminococcaceaeUCG004.id.11362	7.61866e-06
1	rs550351	C	A	0.078587	0.018003	genus.RuminococcaceaeUCG004.id.11362	1.27002e-05
6	rs3800178	T	C	-0.0804407	0.0177915	genus.RuminococcaceaeUCG004.id.11362	6.146e-06
6	rs11961899	A	G	-0.0707825	0.0161381	genus.RuminococcaceaeUCG004.id.11362	1.15433e-05
3	rs9818949	T	G	0.0859927	0.0188671	genus.RuminococcaceaeUCG004.id.11362	5.16924e-06
11	rs7123615	G	C	-0.0786157	0.0179592	genus.RuminococcaceaeUCG004.id.11362	1.20063e-05
7	rs10950694	C	T	0.0577628	0.011412	genus.RuminococcaceaeUCG005.id.11363	4.15792e-07
20	rs34781347	A	G	0.188685	0.0386484	genus.RuminococcaceaeUCG005.id.11363	1.04967e-06
11	rs12288512	G	A	0.066635	0.0144356	genus.RuminococcaceaeUCG005.id.11363	3.91146e-06
5	rs60081663	G	C	0.158082	0.0319586	genus.RuminococcaceaeUCG005.id.11363	7.55802e-07
2	rs114279581	G	A	-0.146604	0.0316034	genus.RuminococcaceaeUCG005.id.11363	3.50318e-06
18	rs12604884	T	G	0.0675317	0.0143745	genus.RuminococcaceaeUCG005.id.11363	2.62705e-06
8	rs35166120	G	C	-0.0686153	0.0146252	genus.RuminococcaceaeUCG005.id.11363	2.71102e-06
1	rs7555878	G	A	0.0586677	0.0125277	genus.RuminococcaceaeUCG005.id.11363	2.82668e-06
17	rs394449	T	A	0.0692909	0.0148712	genus.RuminococcaceaeUCG005.id.11363	3.17135e-06
14	rs10873449	C	T	0.0654843	0.0143973	genus.RuminococcaceaeUCG005.id.11363	5.40658e-06
10	rs2893871	A	G	-0.073644	0.015548	genus.RuminococcaceaeUCG005.id.11363	2.17375e-06
10	rs72776570	A	C	0.087067	0.0197179	genus.RuminococcaceaeUCG005.id.11363	1.00715e-05
15	rs898577	C	T	-0.123012	0.0286671	genus.RuminococcaceaeUCG005.id.11363	1.77819e-05
5	rs7449320	A	C	0.0599163	0.0130836	genus.RuminococcaceaeUCG005.id.11363	4.66118e-06
4	rs10937802	A	G	0.0755811	0.0168226	genus.RuminococcaceaeUCG005.id.11363	7.02843e-06
2	rs7586445	A	G	0.0782349	0.0176458	genus.RuminococcaceaeUCG005.id.11363	9.26563e-06
12	rs55793120	C	T	0.121548	0.0279546	genus.RuminococcaceaeUCG005.id.11363	1.3736e-05
14	rs8009993	C	G	-0.135936	0.0244857	genus.RuminococcaceaeUCG009.id.11366	2.82961e-08
17	rs1550196	A	G	0.130842	0.0262478	genus.RuminococcaceaeUCG009.id.11366	6.20071e-07
6	rs4708333	G	T	-0.084033	0.0174757	genus.RuminococcaceaeUCG009.id.11366	1.52021e-06
1	rs61779334	C	G	-0.138137	0.0292072	genus.RuminococcaceaeUCG009.id.11366	2.25014e-06
1	rs4079028	T	C	0.0915623	0.019936	genus.RuminococcaceaeUCG009.id.11366	4.37329e-06
12	rs2058609	G	A	0.0816464	0.017472	genus.RuminococcaceaeUCG009.id.11366	2.9684e-06
4	rs12508214	T	C	-0.0774649	0.0168937	genus.RuminococcaceaeUCG009.id.11366	4.53053e-06
13	rs9558661	C	T	-0.0897823	0.0200739	genus.RuminococcaceaeUCG009.id.11366	7.72759e-06
16	rs758191	G	T	0.17702	0.0375113	genus.RuminococcaceaeUCG009.id.11366	2.36893e-06
2	rs2192926	G	A	-0.089048	0.0192989	genus.RuminococcaceaeUCG009.id.11366	3.94707e-06
6	rs113006825	C	T	-0.0928893	0.0208035	genus.RuminococcaceaeUCG009.id.11366	8.00367e-06
2	rs138460696	G	A	0.139274	0.0315794	genus.RuminococcaceaeUCG009.id.11366	1.03235e-05
7	rs6952765	A	G	0.0732099	0.0166777	genus.RuminococcaceaeUCG009.id.11366	1.13512e-05
19	rs78410648	G	A	0.120989	0.0277317	genus.RuminococcaceaeUCG009.id.11366	1.28384e-05
15	rs35506912	C	G	-0.0693743	0.0147926	genus.RuminococcaceaeUCG010.id.11367	2.73457e-06
9	rs682403	G	A	-0.0588161	0.0124671	genus.RuminococcaceaeUCG010.id.11367	2.38537e-06
7	rs6958419	T	C	-0.0585718	0.0124994	genus.RuminococcaceaeUCG010.id.11367	2.78623e-06
6	rs2820282	C	A	-0.0592304	0.0125917	genus.RuminococcaceaeUCG010.id.11367	2.55208e-06
16	rs12597105	A	G	0.0670855	0.0144415	genus.RuminococcaceaeUCG010.id.11367	3.39533e-06
11	rs7935775	T	A	-0.0631351	0.0137953	genus.RuminococcaceaeUCG010.id.11367	4.7271e-06
4	rs73218807	A	G	-0.166211	0.0367938	genus.RuminococcaceaeUCG010.id.11367	6.26179e-06
4	rs7441445	T	C	-0.05695	0.0126502	genus.RuminococcaceaeUCG010.id.11367	6.73514e-06
6	rs1416041	C	A	-0.182339	0.0339898	genus.RuminococcaceaeUCG011.id.11368	8.11625e-08
1	rs12724320	T	C	-0.120881	0.0249229	genus.RuminococcaceaeUCG011.id.11368	1.23349e-06
12	rs79113084	T	C	-0.152166	0.0317519	genus.RuminococcaceaeUCG011.id.11368	1.6486e-06
1	rs9729514	G	A	0.184934	0.0394616	genus.RuminococcaceaeUCG011.id.11368	2.78035e-06
7	rs2729556	T	C	-0.109097	0.0233699	genus.RuminococcaceaeUCG011.id.11368	3.03744e-06
7	rs10274562	T	C	0.110917	0.0244556	genus.RuminococcaceaeUCG011.id.11368	5.74773e-06
3	rs4490371	C	T	-0.111816	0.0248963	genus.RuminococcaceaeUCG011.id.11368	7.07937e-06
3	rs12636310	A	G	0.132725	0.0282037	genus.RuminococcaceaeUCG011.id.11368	2.52669e-06
10	rs12781711	T	C	-0.0656129	0.0117477	genus.RuminococcaceaeUCG013.id.11370	2.33443e-08
5	rs12189346	A	G	0.0684961	0.014558	genus.RuminococcaceaeUCG013.id.11370	2.53818e-06
12	rs75088940	C	T	-0.0942968	0.0200713	genus.RuminococcaceaeUCG013.id.11370	2.62588e-06
10	rs16918863	C	A	0.111491	0.0240157	genus.RuminococcaceaeUCG013.id.11370	3.44333e-06
3	rs76973485	T	G	0.194976	0.0418213	genus.RuminococcaceaeUCG013.id.11370	3.12983e-06
3	rs12485353	A	G	-0.0607903	0.0130847	genus.RuminococcaceaeUCG013.id.11370	3.38589e-06
13	rs9565219	A	T	-0.0524592	0.0117701	genus.RuminococcaceaeUCG013.id.11370	8.31264e-06
16	rs1729063	C	G	-0.0533411	0.0120757	genus.RuminococcaceaeUCG013.id.11370	9.99669e-06
7	rs7784330	A	G	-0.0498329	0.0112066	genus.RuminococcaceaeUCG013.id.11370	8.71813e-06
1	rs11581881	T	C	0.0661211	0.0144736	genus.RuminococcaceaeUCG013.id.11370	4.91517e-06
9	rs2428106	G	C	-0.0490863	0.0109903	genus.RuminococcaceaeUCG013.id.11370	7.95677e-06
8	rs2730183	A	G	-0.0488692	0.0109907	genus.RuminococcaceaeUCG013.id.11370	8.73243e-06
5	rs9313055	C	T	0.105087	0.023446	genus.RuminococcaceaeUCG013.id.11370	7.39141e-06
9	rs12336782	C	T	-0.0856047	0.0189311	genus.RuminococcaceaeUCG013.id.11370	6.12841e-06
10	rs4385846	T	G	0.0598404	0.0131807	genus.RuminococcaceaeUCG013.id.11370	5.62514e-06
5	rs115777838	C	T	-0.18835	0.0386643	genus.RuminococcaceaeUCG014.id.11371	1.10806e-06
2	rs72809222	C	T	0.0671775	0.0139838	genus.RuminococcaceaeUCG014.id.11371	1.55563e-06
3	rs12638134	G	T	0.0582548	0.0119657	genus.RuminococcaceaeUCG014.id.11371	1.12466e-06
9	rs56105232	A	G	0.139276	0.0299132	genus.RuminococcaceaeUCG014.id.11371	3.22415e-06
2	rs995642	T	C	0.060048	0.0126417	genus.RuminococcaceaeUCG014.id.11371	2.0342e-06
5	rs10941294	T	C	-0.122057	0.0260017	genus.RuminococcaceaeUCG014.id.11371	2.67634e-06
18	rs79640386	A	T	-0.110863	0.0248098	genus.RuminococcaceaeUCG014.id.11371	7.8756e-06
2	rs439810	C	G	-0.0577127	0.0126675	genus.RuminococcaceaeUCG014.id.11371	5.21489e-06
1	rs10495392	T	C	-0.082486	0.0187194	genus.RuminococcaceaeUCG014.id.11371	1.05087e-05
7	rs62478832	A	T	-0.058129	0.012903	genus.RuminococcaceaeUCG014.id.11371	6.63528e-06
11	rs61898819	T	A	0.0607865	0.0138761	genus.RuminococcaceaeUCG014.id.11371	1.18316e-05
10	rs853612	G	A	-0.0528257	0.0119367	genus.RuminococcaceaeUCG014.id.11371	9.62193e-06
3	rs73186226	A	G	-0.0993852	0.0216819	genus.RuminococcaceaeUCG014.id.11371	4.56613e-06
8	rs34402072	T	C	-0.0688023	0.0156083	genus.RuminococcaceaeUCG014.id.11371	1.04299e-05
1	rs74060145	G	C	-0.115767	0.0254199	genus.RuminococcaceaeUCG014.id.11371	5.25887e-06
16	rs77627087	G	C	0.067562	0.0150103	genus.RuminococcaceaeUCG014.id.11371	6.76248e-06
19	rs17296933	G	C	-0.0829544	0.0185058	genus.RuminococcaceaeUCG014.id.11371	7.37305e-06
11	rs10791168	G	A	-0.0664624	0.0150069	genus.RuminococcaceaeUCG014.id.11371	9.47616e-06
11	rs10769159	C	G	-0.0640277	0.0110059	genus.Ruminococcus1.id.11373	5.97109e-09
11	rs7117576	G	A	0.0829505	0.0170891	genus.Ruminococcus1.id.11373	1.21003e-06
17	rs17781867	T	C	0.0999271	0.0211728	genus.Ruminococcus1.id.11373	2.36314e-06
2	rs7583465	T	C	0.0527654	0.0112619	genus.Ruminococcus1.id.11373	2.7954e-06
2	rs78613526	A	G	0.167497	0.0367639	genus.Ruminococcus1.id.11373	5.21354e-06
5	rs78572139	A	G	0.125038	0.0279411	genus.Ruminococcus1.id.11373	7.63966e-06
1	rs3000856	A	T	-0.0709997	0.0162766	genus.Ruminococcus1.id.11373	1.28836e-05
15	rs6493760	T	C	0.0535262	0.0115885	genus.Ruminococcus1.id.11373	3.85737e-06
8	rs11783695	T	G	-0.0734114	0.0161398	genus.Ruminococcus1.id.11373	5.40376e-06
10	rs10995816	G	C	-0.0762002	0.0174689	genus.Ruminococcus1.id.11373	1.28848e-05
1	rs3819978	T	C	-0.11504	0.0260137	genus.Ruminococcus1.id.11373	9.76645e-06
2	rs4849717	A	T	0.132764	0.0299816	genus.Ruminococcus1.id.11373	9.50336e-06
2	rs6750529	T	C	0.0569701	0.0127423	genus.Ruminococcus1.id.11373	7.78761e-06
20	rs6105066	C	T	-0.0607052	0.013425	genus.Ruminococcus1.id.11373	6.13145e-06
3	rs78120384	G	A	-0.192815	0.0392045	genus.Ruminococcus2.id.11374	8.73449e-07
2	rs10199274	C	G	0.0663725	0.0139465	genus.Ruminococcus2.id.11374	1.94488e-06
3	rs7635831	A	G	0.0618344	0.0129031	genus.Ruminococcus2.id.11374	1.64957e-06
13	rs2997412	G	A	-0.0568439	0.0122325	genus.Ruminococcus2.id.11374	3.36843e-06
2	rs2368224	G	T	0.199648	0.0438453	genus.Ruminococcus2.id.11374	5.27729e-06
7	rs4400279	G	A	0.0546114	0.0120077	genus.Ruminococcus2.id.11374	5.4155e-06
9	rs58681734	G	A	0.0723875	0.0160787	genus.Ruminococcus2.id.11374	6.72933e-06
7	rs1819812	T	G	0.0842356	0.0184893	genus.Ruminococcus2.id.11374	5.21611e-06
1	rs12406309	C	A	-0.063193	0.0142275	genus.Ruminococcus2.id.11374	8.92953e-06
18	rs2846589	T	G	0.0522093	0.0116382	genus.Ruminococcus2.id.11374	7.25572e-06
9	rs55707116	A	C	0.0865521	0.0189141	genus.Ruminococcus2.id.11374	4.73798e-06
11	rs75140805	G	T	0.0836825	0.0176445	genus.Ruminococcus2.id.11374	2.10895e-06
18	rs4799823	T	C	0.0837001	0.0182263	genus.Ruminococcus2.id.11374	4.38424e-06
4	rs61791565	C	T	-0.0523503	0.0117119	genus.Ruminococcus2.id.11374	7.82762e-06
4	rs7693984	A	G	-0.102822	0.0235087	genus.Ruminococcus2.id.11374	1.22111e-05
2	rs13417181	C	T	0.166509	0.0337521	genus.Sellimonas.id.14369	8.08531e-07
2	rs2371572	C	A	0.127349	0.0250862	genus.Sellimonas.id.14369	3.84559e-07
3	rs113379006	C	T	-0.162759	0.0357025	genus.Sellimonas.id.14369	5.14587e-06
11	rs2187447	C	A	0.243457	0.0527695	genus.Sellimonas.id.14369	3.9577e-06
15	rs2016057	C	A	-0.125878	0.0256153	genus.Sellimonas.id.14369	8.91684e-07
1	rs72553859	C	G	-0.150458	0.0332626	genus.Sellimonas.id.14369	6.08728e-06
7	rs56203279	C	T	-0.124045	0.0269115	genus.Sellimonas.id.14369	4.03894e-06
6	rs553697	C	T	-0.153767	0.0339099	genus.Sellimonas.id.14369	5.7717e-06
12	rs7968030	T	A	-0.12711	0.0280617	genus.Sellimonas.id.14369	5.90771e-06
2	rs4600608	G	A	-0.137152	0.0301702	genus.Sellimonas.id.14369	5.46909e-06
7	rs41816	G	A	0.132201	0.0291087	genus.Sellimonas.id.14369	5.58194e-06
9	rs11787826	A	C	0.081327	0.0171154	genus.Senegalimassilia.id.11160	2.0173e-06
17	rs72887800	A	T	-0.0822462	0.0175721	genus.Senegalimassilia.id.11160	2.86168e-06
17	rs7225245	A	G	0.079173	0.0170421	genus.Senegalimassilia.id.11160	3.38875e-06
13	rs57512504	A	T	0.0819494	0.0172241	genus.Senegalimassilia.id.11160	1.95679e-06
5	rs10036909	T	C	0.185519	0.0400881	genus.Senegalimassilia.id.11160	3.69584e-06
2	rs10221578	A	G	0.0775955	0.0171053	genus.Senegalimassilia.id.11160	5.72416e-06
2	rs1990708	C	A	-0.109619	0.0247785	genus.Senegalimassilia.id.11160	9.69028e-06
14	rs2017373	T	C	0.0782258	0.0176841	genus.Senegalimassilia.id.11160	9.71087e-06
17	rs8901	T	C	0.0934594	0.0186813	genus.Slackia.id.825	5.64943e-07
7	rs4492265	G	A	-0.0905757	0.0191658	genus.Slackia.id.825	2.29108e-06
8	rs16894137	T	C	-0.122792	0.0263047	genus.Slackia.id.825	3.04039e-06
7	rs112764253	A	T	0.194714	0.0411598	genus.Slackia.id.825	2.23775e-06
15	rs12440440	G	A	0.0901934	0.0190582	genus.Slackia.id.825	2.2176e-06
7	rs35156985	C	T	-0.155709	0.0348085	genus.Slackia.id.825	7.702e-06
19	rs10409783	G	A	0.0950828	0.0211239	genus.Slackia.id.825	6.75748e-06
16	rs13339230	G	C	0.147055	0.0330635	genus.Slackia.id.825	8.68157e-06
4	rs58767323	C	G	-0.102833	0.0227077	genus.Slackia.id.825	5.93846e-06
12	rs11110281	C	T	-0.137519	0.0227398	genus.Streptococcus.id.1853	1.47116e-09
17	rs9895557	C	T	-0.0514931	0.0112021	genus.Streptococcus.id.1853	4.29183e-06
7	rs957755	G	T	-0.0697379	0.0143725	genus.Streptococcus.id.1853	1.22112e-06
15	rs72739637	G	A	0.0959942	0.0193213	genus.Streptococcus.id.1853	6.75359e-07
11	rs1918540	A	G	0.059639	0.0128148	genus.Streptococcus.id.1853	3.25691e-06
8	rs17708276	G	A	-0.0793955	0.0170628	genus.Streptococcus.id.1853	3.26905e-06
3	rs11720390	A	G	0.107024	0.0228121	genus.Streptococcus.id.1853	2.71167e-06
5	rs395407	C	G	-0.0792781	0.0173697	genus.Streptococcus.id.1853	5.01521e-06
9	rs10448310	G	A	-0.0517935	0.0111324	genus.Streptococcus.id.1853	3.27908e-06
10	rs7916711	G	A	0.102891	0.0217362	genus.Streptococcus.id.1853	2.20555e-06
10	rs71481756	G	T	0.0931048	0.0207949	genus.Streptococcus.id.1853	7.55982e-06
14	rs2370083	T	G	-0.0816836	0.0185851	genus.Streptococcus.id.1853	1.10715e-05
4	rs10028567	T	C	-0.0921167	0.0191881	genus.Streptococcus.id.1853	1.58101e-06
3	rs6806351	C	T	-0.0633829	0.0136647	genus.Streptococcus.id.1853	3.51076e-06
17	rs9903102	A	C	-0.0709483	0.0155275	genus.Streptococcus.id.1853	4.89574e-06
4	rs60486012	A	G	-0.0907548	0.0199729	genus.Streptococcus.id.1853	5.5224e-06
16	rs6563952	C	G	0.0827344	0.0180035	genus.Streptococcus.id.1853	4.31807e-06
3	rs12638227	C	G	-0.0557288	0.0108552	genus.Subdoligranulum.id.2070	2.83905e-07
5	rs10065321	C	T	-0.0512828	0.0108105	genus.Subdoligranulum.id.2070	2.09763e-06
2	rs4347804	G	A	0.166063	0.0357483	genus.Subdoligranulum.id.2070	3.39515e-06
5	rs6555306	C	T	-0.0740777	0.0155463	genus.Subdoligranulum.id.2070	1.88877e-06
4	rs3761728	G	T	-0.0543458	0.0118866	genus.Subdoligranulum.id.2070	4.8305e-06
10	rs2114677	T	C	-0.104176	0.0230829	genus.Subdoligranulum.id.2070	6.38737e-06
19	rs75158211	C	T	-0.072343	0.015933	genus.Subdoligranulum.id.2070	5.61368e-06
6	rs2171249	T	C	0.106744	0.0233213	genus.Subdoligranulum.id.2070	4.7147e-06
14	rs35940633	A	G	-0.0511008	0.011001	genus.Subdoligranulum.id.2070	3.39919e-06
5	rs76528319	T	G	-0.143279	0.0310662	genus.Subdoligranulum.id.2070	3.98742e-06
2	rs1667315	A	G	0.0485017	0.0107452	genus.Subdoligranulum.id.2070	6.36767e-06
3	rs76664262	A	T	0.0834078	0.0185357	genus.Subdoligranulum.id.2070	6.79998e-06
2	rs10497836	T	C	-0.0524065	0.0118697	genus.Subdoligranulum.id.2070	1.00946e-05
16	rs16962433	T	A	0.0855999	0.0189213	genus.Subdoligranulum.id.2070	6.06843e-06
5	rs13173038	G	A	-0.0718076	0.0151627	genus.Sutterella.id.2896	2.18189e-06
13	rs2321387	A	G	-0.0592876	0.0124509	genus.Sutterella.id.2896	1.91964e-06
16	rs7499539	G	A	0.0617478	0.0130998	genus.Sutterella.id.2896	2.43342e-06
7	rs62501473	A	G	0.0694233	0.0149416	genus.Sutterella.id.2896	3.37955e-06
1	rs143438747	C	T	-0.145793	0.0306867	genus.Sutterella.id.2896	2.02408e-06
6	rs9350083	G	T	-0.0593069	0.0133929	genus.Sutterella.id.2896	9.50145e-06
3	rs7638039	C	T	0.0645624	0.0143887	genus.Sutterella.id.2896	7.22214e-06
10	rs11591622	G	T	-0.0688382	0.0151375	genus.Sutterella.id.2896	5.42792e-06
7	rs2613606	T	C	-0.0556794	0.0124117	genus.Sutterella.id.2896	7.25651e-06
6	rs1145877	G	A	-0.073548	0.0162413	genus.Sutterella.id.2896	5.94186e-06
11	rs607327	T	C	0.0578334	0.0129053	genus.Sutterella.id.2896	7.41629e-06
6	rs2050185	A	G	0.0575138	0.0128766	genus.Sutterella.id.2896	7.94997e-06
11	rs1883097	T	C	0.226399	0.0454642	genus.Terrisporobacter.id.11348	6.36768e-07
3	rs2569953	C	A	-0.0775591	0.0174641	genus.Terrisporobacter.id.11348	8.95158e-06
16	rs7184125	C	T	0.091256	0.0205493	genus.Terrisporobacter.id.11348	8.96143e-06
19	rs2872237	A	C	-0.0814505	0.0175943	genus.Terrisporobacter.id.11348	3.66789e-06
11	rs58405430	T	G	0.134617	0.0301177	genus.Terrisporobacter.id.11348	7.83304e-06
9	rs7034891	C	G	-0.0799209	0.0173794	genus.Terrisporobacter.id.11348	4.25314e-06
2	rs149744580	G	A	0.169883	0.0315478	genus.Turicibacter.id.2162	7.24754e-08
5	rs4869133	A	G	0.131186	0.027197	genus.Turicibacter.id.2162	1.41021e-06
17	rs12603364	C	T	0.110861	0.0225598	genus.Turicibacter.id.2162	8.91992e-07
12	rs11054680	C	T	-0.104751	0.0226997	genus.Turicibacter.id.2162	3.93774e-06
7	rs55756211	C	T	-0.115115	0.0240708	genus.Turicibacter.id.2162	1.73244e-06
11	rs61265175	C	G	-0.0858591	0.0185778	genus.Turicibacter.id.2162	3.80783e-06
16	rs7199484	A	G	-0.0731428	0.0160172	genus.Turicibacter.id.2162	4.95871e-06
16	rs11649454	C	G	0.0950891	0.0203433	genus.Turicibacter.id.2162	2.95081e-06
21	rs2834977	C	T	-0.0959995	0.0208261	genus.Turicibacter.id.2162	4.03489e-06
8	rs2952020	A	G	-0.0759019	0.0165764	genus.Turicibacter.id.2162	4.67383e-06
19	rs11666533	T	C	-0.111689	0.0248436	genus.Turicibacter.id.2162	6.93459e-06
15	rs4247078	G	C	0.0710377	0.0155221	genus.Turicibacter.id.2162	4.72721e-06
5	rs2221441	C	G	0.0710364	0.015343	genus.Turicibacter.id.2162	3.65877e-06
6	rs114145484	C	G	-0.122127	0.0270472	genus.Turicibacter.id.2162	6.32171e-06
19	rs67476743	G	T	0.132164	0.022208	genus.Tyzzerella3.id.11335	2.66216e-09
5	rs17706273	C	T	-0.140368	0.0274708	genus.Tyzzerella3.id.11335	3.22618e-07
2	rs7561370	C	T	0.131341	0.0286292	genus.Tyzzerella3.id.11335	4.48253e-06
17	rs55799124	G	A	-0.11435	0.0238604	genus.Tyzzerella3.id.11335	1.64747e-06
7	rs17809157	T	A	-0.163819	0.0336386	genus.Tyzzerella3.id.11335	1.1161e-06
9	rs7019909	C	T	0.144156	0.0301626	genus.Tyzzerella3.id.11335	1.7593e-06
13	rs75091807	T	G	-0.184966	0.0383029	genus.Tyzzerella3.id.11335	1.37194e-06
14	rs4904512	C	T	-0.117151	0.0250306	genus.Tyzzerella3.id.11335	2.86433e-06
13	rs7333521	C	T	-0.207191	0.0453121	genus.Tyzzerella3.id.11335	4.81834e-06
10	rs112102233	G	A	-0.216348	0.0477575	genus.Tyzzerella3.id.11335	5.89435e-06
6	rs1232220	T	G	-0.143869	0.031828	genus.Tyzzerella3.id.11335	6.17794e-06
12	rs191093	A	G	0.159008	0.0353306	genus.Tyzzerella3.id.11335	6.77676e-06
11	rs10898797	T	C	0.12238	0.0274683	genus.Tyzzerella3.id.11335	8.37625e-06
6	rs6920448	T	C	-0.141081	0.0305446	genus.Tyzzerella3.id.11335	3.85884e-06
11	rs2013594	C	T	-0.0720698	0.0155153	genus.Veillonella.id.2198	3.39954e-06
8	rs12679709	G	C	-0.0793499	0.0164818	genus.Veillonella.id.2198	1.47643e-06
22	rs742016	G	A	-0.0688571	0.0149769	genus.Veillonella.id.2198	4.27489e-06
21	rs1882878	G	A	-0.0768966	0.0163908	genus.Veillonella.id.2198	2.7129e-06
3	rs7645873	T	A	0.0761385	0.0164228	genus.Veillonella.id.2198	3.54941e-06
11	rs55807413	G	A	0.107329	0.0237633	genus.Veillonella.id.2198	6.28424e-06
5	rs62376424	T	C	-0.0762216	0.0163499	genus.Veillonella.id.2198	3.1331e-06
14	rs7359080	A	C	-0.135391	0.030352	genus.Veillonella.id.2198	8.16963e-06
9	rs11141494	A	G	-0.0783421	0.0174393	genus.Veillonella.id.2198	7.04623e-06
1	rs6656807	G	A	0.0703062	0.0153954	genus.Veillonella.id.2198	4.95449e-06
12	rs11614532	C	G	0.0744538	0.0165214	genus.Veillonella.id.2198	6.59058e-06
11	rs56349194	G	A	-0.158501	0.0315231	genus.Victivallis.id.2256	4.95363e-07
9	rs592514	A	T	-0.181449	0.0391678	genus.Victivallis.id.2256	3.61086e-06
14	rs911666	C	T	-0.118576	0.0263146	genus.Victivallis.id.2256	6.60348e-06
12	rs4764863	A	G	0.121561	0.0246058	genus.Victivallis.id.2256	7.79946e-07
4	rs12512543	C	A	-0.178036	0.0374344	genus.Victivallis.id.2256	1.97521e-06
7	rs342302	G	A	-0.152754	0.0351572	genus.Victivallis.id.2256	1.39349e-05
6	rs4895919	C	T	-0.116918	0.0247515	genus.Victivallis.id.2256	2.31656e-06
2	rs11899949	A	G	0.130568	0.0276239	genus.Victivallis.id.2256	2.2828e-06
3	rs6445926	C	G	0.117031	0.0249764	genus.Victivallis.id.2256	2.79061e-06
13	rs173120	C	T	0.13381	0.0290127	genus.Victivallis.id.2256	3.98608e-06
5	rs2546432	C	T	-0.110803	0.0249655	genus.Victivallis.id.2256	9.06916e-06
21	rs1882775	G	A	-0.13827	0.031273	genus.Victivallis.id.2256	9.80639e-06
