# Supplementary material for: Gut microbiota and acne: A Mendelian randomization study
Source: Skin Res Technol. 2023 Sep 18;29(9):e13473. doi: 10.1111/srt.13473 (PMC10507220; doi:10.1111/srt.13473)
Supplement: Supplementary file 2 — Supporting Information [file SRT-29-e13473-s001.xlsx]

## Sheet: Allisonella
SNP	effect_allele.exposure	other_allele.exposure	effect_allele.outcome	other_allele.outcome	beta.exposure	beta.outcome	eaf.outcome	pos.outcome	pval.outcome	se.outcome	chr.exposure	se.exposure	exposure	pval.exposure	R2	F
rs1901739	T	G	T	G	0.115769	0.0445679	0.536365	114951010	0.136131	0.0299042	5	0.0248626	genus.Allisonella.id.2174	3.21898e-06	0.00666573	123.056
rs35110698	T	C	T	C	-0.146322	-0.0660018	0.147372	27866065	0.120495	0.0425078	12	0.0320852	genus.Allisonella.id.2174	5.10518e-06	0.00538051	99.2016
rs35778461	C	T	C	T	0.146679	0.0344192	0.22799	97388274	0.333982	0.0356261	9	0.0297186	genus.Allisonella.id.2174	7.99075e-07	0.00757361	139.945
rs594561	C	T	C	T	0.112231	0.00379616	0.512072	88899804	0.89842	0.029737	11	0.0251681	genus.Allisonella.id.2174	8.22486e-06	0.00629418	116.154
rs602075	A	G	A	G	0.168974	0.0503788	0.264165	76495244	0.136131	0.0338032	9	0.0296976	genus.Allisonella.id.2174	1.27161e-08	0.0111001	205.838
rs6742198	G	A	G	A	0.149152	0.124223	0.242676	33382004	0.000271057	0.0341131	2	0.0316484	genus.Allisonella.id.2174	2.44366e-06	0.00817705	151.187
rs685403	G	C	G	C	-0.175203	0.0160862	0.131808	77658910	0.714483	0.0439705	18	0.0404474	genus.Allisonella.id.2174	1.4801e-05	0.00702541	129.743
rs76904847	G	A	G	A	0.148523	0.00059804	0.176512	138283265	0.987982	0.039704	7	0.0334857	genus.Allisonella.id.2174	9.1888e-06	0.00641286	118.358
rs7898615	T	G	T	G	0.167966	0.0740075	0.136329	120653939	0.0886115	0.0434632	10	0.0373586	genus.Allisonella.id.2174	6.92267e-06	0.00664372	122.647

## Sheet: Bacteroides
SNP	effect_allele.exposure	other_allele.exposure	effect_allele.outcome	other_allele.outcome	beta.exposure	beta.outcome	eaf.outcome	pos.outcome	pval.outcome	se.outcome	chr.exposure	se.exposure	exposure	pval.exposure	R2	F
rs11585893	A	G	A	G	-0.0740746	-0.030125	0.246434	10584294	0.387768	0.0348802	1	0.0147633	genus.Bacteroides.id.918	5.2356e-07	0.00203793	37.4479
rs13207588	A	G	A	G	-0.059205	-0.0378165	0.196226	41551692	0.318755	0.0379295	6	0.0131195	genus.Bacteroides.id.918	6.39901e-06	0.0011057	20.2988
rs1340391	T	C	T	C	-0.0592004	-0.105793	0.135507	102495433	0.0161002	0.0439589	1	0.0132244	genus.Bacteroides.id.918	7.58422e-06	0.000821112	15.0699
rs17619981	T	G	T	G	0.0880978	0.0255279	0.135023	24159448	0.558387	0.0436196	19	0.0187002	genus.Bacteroides.id.918	2.46434e-06	0.00181289	33.3052
rs2023437	T	C	T	C	-0.0782325	-0.105839	0.123819	21577814	0.0190862	0.045156	14	0.0167634	genus.Bacteroides.id.918	3.05837e-06	0.00132796	24.3845
rs2366421	T	A	T	A	-0.0528153	-0.0266172	0.180099	62033726	0.495962	0.0390937	3	0.0117124	genus.Bacteroides.id.918	6.50319e-06	0.0008238	15.1193
rs28757219	T	A	T	A	0.0818398	-0.0225881	0.121654	29175674	0.620545	0.0456254	6	0.0170319	genus.Bacteroides.id.918	1.54674e-06	0.00143137	26.2861
rs495004	C	G	C	G	-0.0607475	-0.0947679	0.227119	110093146	0.00834584	0.0359276	9	0.0129865	genus.Bacteroides.id.918	2.9007e-06	0.00129555	23.7885
rs66710942	C	T	C	T	0.0488038	0.0139971	0.524267	77166176	0.638597	0.0298026	3	0.0107412	genus.Bacteroides.id.918	5.53011e-06	0.0011881	21.8133
rs6795673	C	T	C	T	0.0538565	0.0359503	0.478295	10551540	0.228124	0.0298292	3	0.0105251	genus.Bacteroides.id.918	3.1052e-07	0.00144753	26.5833
rs9507307	C	T	C	T	0.0604456	0.103641	0.243675	24336338	0.00221131	0.0338665	13	0.0129128	genus.Bacteroides.id.918	2.85389e-06	0.00134673	24.7296

## Sheet: CandidatusSoleaferrea
SNP	effect_allele.exposure	other_allele.exposure	effect_allele.outcome	other_allele.outcome	beta.exposure	beta.outcome	eaf.outcome	pos.outcome	pval.outcome	se.outcome	chr.exposure	se.exposure	exposure	pval.exposure	R2	F
rs10090365	A	G	A	G	-0.0834413	0.0398577	0.478738	137625956	0.180528	0.0297638	8	0.0180989	genus.CandidatusSoleaferrea.id.11350	4.02081e-06	0.00347493	63.9455
rs10809135	T	C	T	C	0.0834858	-0.0135732	0.444059	10611282	0.654026	0.0302853	9	0.0182426	genus.CandidatusSoleaferrea.id.11350	4.73019e-06	0.00344132	63.3248
rs11153159	G	C	G	C	-0.12805	-0.0513879	0.141537	109055444	0.229021	0.0427206	6	0.0285446	genus.CandidatusSoleaferrea.id.11350	7.25861e-06	0.00398456	73.3612
rs12500231	A	T	A	T	0.0813853	-0.00728777	0.484589	52069279	0.807554	0.029919	4	0.0182696	genus.CandidatusSoleaferrea.id.11350	8.40115e-06	0.00330864	60.8753
rs2193878	T	A	T	A	0.228255	-0.192849	0.0244725	190631260	0.0445903	0.0960164	3	0.0509241	genus.CandidatusSoleaferrea.id.11350	7.38574e-06	0.00248765	45.7322
rs36160691	G	A	G	A	0.10388	-0.0435889	0.343723	311304	0.170085	0.0317719	7	0.023696	genus.CandidatusSoleaferrea.id.11350	1.16588e-05	0.00486848	89.7149
rs386526	C	G	C	G	0.0818459	0.0257713	0.497098	81119932	0.391829	0.0300959	10	0.0180086	genus.CandidatusSoleaferrea.id.11350	5.49832e-06	0.00334926	61.6251
rs4678258	T	C	T	C	0.0986136	0.000295121	0.242405	138226350	0.993272	0.0349971	3	0.0215646	genus.CandidatusSoleaferrea.id.11350	4.80942e-06	0.00357176	65.7337
rs61825792	T	C	T	C	0.112199	-0.0243553	0.157352	224500150	0.552164	0.0409662	1	0.0231856	genus.CandidatusSoleaferrea.id.11350	1.30378e-06	0.00333833	61.4233
rs6489992	A	G	A	G	-0.0840437	0.0144145	0.370965	114914964	0.640351	0.0308524	12	0.0187031	genus.CandidatusSoleaferrea.id.11350	7.00358e-06	0.00329647	60.6505
rs6494306	A	G	A	G	-0.0969304	0.0135549	0.324057	62102341	0.669914	0.0317992	15	0.0214221	genus.CandidatusSoleaferrea.id.11350	6.04566e-06	0.00411605	75.7922
rs6881988	G	C	G	C	-0.0819131	-0.00489047	0.490813	173331771	0.869654	0.0298022	5	0.018185	genus.CandidatusSoleaferrea.id.11350	6.65532e-06	0.00335375	61.708
rs7400877	T	C	T	C	-0.0951085	0.0272119	0.212649	75937199	0.453167	0.0362754	14	0.0212799	genus.CandidatusSoleaferrea.id.11350	7.84381e-06	0.00302901	55.7147
rs830149	C	G	C	G	0.184647	0.100539	0.059111	47488184	0.109248	0.0627749	19	0.0397237	genus.CandidatusSoleaferrea.id.11350	3.34734e-06	0.00379245	69.8106
rs9973954	A	G	A	G	0.0892075	-0.0571604	0.355912	19686146	0.0668575	0.0311903	2	0.0195401	genus.CandidatusSoleaferrea.id.11350	4.98674e-06	0.00364855	67.1522

## Sheet: Eubacteriumcoprostanoligenesgro
SNP	effect_allele.exposure	other_allele.exposure	effect_allele.outcome	other_allele.outcome	beta.exposure	beta.outcome	eaf.outcome	pos.outcome	pval.outcome	se.outcome	chr.exposure	se.exposure	exposure	pval.exposure	R2	F
rs1020520	T	G	T	G	-0.0590705	-0.0222048	0.150827	33563534	0.592337	0.0414691	7	0.0132929	genus..Eubacteriumcoprostanoligenesgroup.id.11375	8.83959e-06	0.000893812	16.4054
rs10444197	A	G	A	G	-0.0505823	0.0250336	0.349366	2173737	0.424482	0.0313441	10	0.0113455	genus..Eubacteriumcoprostanoligenesgroup.id.11375	8.2595e-06	0.00116317	21.3551
rs11052069	T	C	T	C	0.0477832	-0.028032	0.441623	32560985	0.35069	0.0300369	12	0.0107833	genus..Eubacteriumcoprostanoligenesgroup.id.11375	9.37067e-06	0.00112605	20.6729
rs11720857	C	T	C	T	0.0630776	-0.0937319	0.176602	114075660	0.0171735	0.039334	3	0.0144485	genus..Eubacteriumcoprostanoligenesgroup.id.11375	1.26723e-05	0.00115714	21.2442
rs11808093	T	C	T	C	0.0790287	-0.0633855	0.153825	200625763	0.123326	0.0411337	1	0.0173724	genus..Eubacteriumcoprostanoligenesgroup.id.11375	5.38771e-06	0.00162587	29.8638
rs12906958	C	T	C	T	-0.0533159	0.0820987	0.292528	36619397	0.0120695	0.0327073	15	0.0115935	genus..Eubacteriumcoprostanoligenesgroup.id.11375	4.24959e-06	0.00117658	21.6015
rs17159861	C	T	C	T	0.0962228	-0.0317418	0.107726	31045547	0.511211	0.0483165	7	0.0168388	genus..Eubacteriumcoprostanoligenesgroup.id.11375	1.10132e-08	0.00177994	32.6987
rs2644213	G	A	G	A	0.0538845	0.00705562	0.304433	82746340	0.828208	0.0325143	10	0.0121245	genus..Eubacteriumcoprostanoligenesgroup.id.11375	8.81853e-06	0.00122967	22.5775
rs4076415	T	G	T	G	0.0515152	-0.00967195	0.36919	85897766	0.755367	0.0310426	15	0.0110294	genus..Eubacteriumcoprostanoligenesgroup.id.11375	3.00172e-06	0.00123609	22.6954
rs4717831	A	T	A	T	0.0786783	0.0493065	0.147002	73892176	0.24313	0.0422434	7	0.0174038	genus..Eubacteriumcoprostanoligenesgroup.id.11375	6.16204e-06	0.00155243	28.5126
rs62024432	C	T	C	T	-0.0769698	0.0725118	0.095539	97326063	0.150803	0.050471	15	0.0172101	genus..Eubacteriumcoprostanoligenesgroup.id.11375	7.73643e-06	0.00102386	18.7948
rs6762473	C	A	C	A	0.0521584	0.026524	0.340582	127420731	0.397656	0.0313591	3	0.0112353	genus..Eubacteriumcoprostanoligenesgroup.id.11375	3.44409e-06	0.00122197	22.4359
rs76898927	G	A	G	A	0.123055	0.0390724	0.0540748	81546326	0.552283	0.0657405	3	0.0266375	genus..Eubacteriumcoprostanoligenesgroup.id.11375	3.84448e-06	0.0015491	28.4515
rs9648214	T	C	T	C	-0.0828719	0.0303827	0.0863622	16341181	0.568677	0.0533029	7	0.016431	genus..Eubacteriumcoprostanoligenesgroup.id.11375	4.56764e-07	0.00108378	19.896

## Sheet: Fusicatenibacter
SNP	effect_allele.exposure	other_allele.exposure	effect_allele.outcome	other_allele.outcome	beta.exposure	beta.outcome	eaf.outcome	pos.outcome	pval.outcome	se.outcome	chr.exposure	se.exposure	exposure	pval.exposure	R2	F
rs10439674	A	G	A	G	-0.0572129	-0.0393436	0.202331	41309465	0.287798	0.0370132	21	0.0130007	genus.Fusicatenibacter.id.11305	1.0787e-05	0.00105658	19.3961
rs167879	C	T	C	T	-0.0659543	0.0554309	0.148266	57362310	0.186815	0.0419912	20	0.0148763	genus.Fusicatenibacter.id.11305	9.27033e-06	0.00109866	20.1693
rs16866708	G	A	G	A	-0.0703526	0.0110484	0.193678	225766449	0.769159	0.0376469	2	0.0155832	genus.Fusicatenibacter.id.11305	6.34228e-06	0.00154589	28.3925
rs1864685	A	C	A	C	-0.0494799	0.0419311	0.407234	72725643	0.16653	0.0303093	17	0.0108105	genus.Fusicatenibacter.id.11305	4.71629e-06	0.00118199	21.7011
rs2025938	G	A	G	A	-0.0967298	0.0390221	0.06605	110417361	0.517863	0.0603458	10	0.0205426	genus.Fusicatenibacter.id.11305	2.49239e-06	0.00115438	21.1934
rs2039204	T	A	T	A	-0.0497415	0.0133245	0.359436	127608828	0.668709	0.0311377	9	0.0107941	genus.Fusicatenibacter.id.11305	4.06186e-06	0.00113933	20.9169
rs206581	A	G	A	G	-0.0568339	0.0205372	0.217422	10370599	0.570953	0.0362432	18	0.0127894	genus.Fusicatenibacter.id.11305	8.83731e-06	0.0010992	20.1792
rs2132128	G	A	G	A	-0.0771914	0.0731584	0.102728	15503209	0.140458	0.0496295	8	0.0160344	genus.Fusicatenibacter.id.11305	1.47867e-06	0.00109845	20.1655
rs3303	T	C	T	C	-0.0953657	0.0752876	0.0646655	118687917	0.217487	0.0610488	10	0.020407	genus.Fusicatenibacter.id.11305	2.9656e-06	0.00110016	20.1969
rs4378146	A	C	A	C	-0.0616691	0.0674299	0.254301	24601134	0.0490309	0.0342574	1	0.0125259	genus.Fusicatenibacter.id.11305	8.5084e-07	0.00144237	26.4884
rs60254196	A	G	A	G	-0.0492427	0.0496328	0.464788	149159628	0.0970287	0.0299095	7	0.0109365	genus.Fusicatenibacter.id.11305	6.71255e-06	0.00120641	22.1498
rs62353480	A	G	A	G	-0.0701397	0.0555258	0.174416	29594893	0.162412	0.0397463	5	0.0145589	genus.Fusicatenibacter.id.11305	1.45254e-06	0.00141679	26.0179
rs6515626	G	A	G	A	0.141575	-0.0698147	0.0667738	25276365	0.241936	0.0596625	20	0.0313559	genus.Fusicatenibacter.id.11305	6.32857e-06	0.00249802	45.9235
rs704418	T	C	T	C	0.0739124	-0.0176775	0.131708	64267127	0.694767	0.0450502	3	0.0151073	genus.Fusicatenibacter.id.11305	9.95619e-07	0.00124952	22.9423
rs73103914	A	G	A	G	-0.0597324	-0.0022123	0.150078	58264528	0.95757	0.0415826	12	0.0134458	genus.Fusicatenibacter.id.11305	8.89326e-06	0.00091022	16.7068
rs792108	T	C	T	C	-0.0508345	-0.0706042	0.410076	5392660	0.0198157	0.0303046	2	0.0113843	genus.Fusicatenibacter.id.11305	7.99538e-06	0.00125028	22.9564
rs8028026	A	G	A	G	-0.0792146	0.0396689	0.092843	87809984	0.439073	0.0512678	15	0.0180505	genus.Fusicatenibacter.id.11305	1.14133e-05	0.00105699	19.4036
rs8063430	T	C	T	C	-0.104026	-0.0743172	0.0510805	73787906	0.275592	0.0681637	16	0.022217	genus.Fusicatenibacter.id.11305	2.83673e-06	0.00104906	19.2579
rs9905659	G	A	G	A	-0.061617	0.00152451	0.182728	72701205	0.968473	0.0385723	17	0.0136576	genus.Fusicatenibacter.id.11305	6.43522e-06	0.00113397	20.8184

## Sheet: Lactobacillus
SNP	effect_allele.exposure	other_allele.exposure	effect_allele.outcome	other_allele.outcome	beta.exposure	beta.outcome	eaf.outcome	pos.outcome	pval.outcome	se.outcome	chr.exposure	se.exposure	exposure	pval.exposure	R2	F
rs12693845	C	T	C	T	-0.0805447	0.04092	0.40901	198447960	0.182663	0.0307069	2	0.0177429	genus.Lactobacillus.id.1837	5.63737e-06	0.0031363	57.6945
rs1530559	G	A	G	A	0.0804001	-0.0638158	0.462099	134998059	0.033335	0.0299883	2	0.0178207	genus.Lactobacillus.id.1837	6.43403e-06	0.00321351	59.1194
rs16861661	G	A	G	A	-0.183147	0.0336611	0.0654184	18174965	0.572626	0.0596629	1	0.038148	genus.Lactobacillus.id.1837	1.57909e-06	0.00410154	75.5238
rs328312	T	A	T	A	0.0815092	0.0117172	0.462062	73857011	0.694666	0.0298504	16	0.0169441	genus.Lactobacillus.id.1837	1.50575e-06	0.00330275	60.7665
rs6092149	A	T	A	T	-0.0801344	-0.00494042	0.424739	55617934	0.870104	0.0302118	20	0.017149	genus.Lactobacillus.id.1837	2.97056e-06	0.00313802	57.7261
rs62314653	C	A	C	A	0.187692	-0.00682084	0.0594713	108975306	0.914531	0.0635527	4	0.0394585	genus.Lactobacillus.id.1837	1.96787e-06	0.00394095	72.555
rs7399658	G	A	G	A	-0.107134	0.0693139	0.182737	23260829	0.0741379	0.0388147	13	0.0221883	genus.Lactobacillus.id.1837	1.37638e-06	0.00342823	63.0832
rs768253	T	G	T	G	-0.079195	0.021754	0.439294	68097868	0.46823	0.0299905	8	0.0171791	genus.Lactobacillus.id.1837	4.02741e-06	0.0030897	56.8345
rs77478751	A	G	A	G	-0.219886	0.0550783	0.118188	173433875	0.236637	0.0465411	3	0.0475759	genus.Lactobacillus.id.1837	3.80447e-06	0.010078	186.692
rs921925	A	C	A	C	0.0985077	-0.0150793	0.212642	6928006	0.680078	0.0365685	19	0.0203229	genus.Lactobacillus.id.1837	1.2526e-06	0.00324932	59.7802

## Sheet: Ruminococcustorquesgroup
SNP	effect_allele.exposure	other_allele.exposure	effect_allele.outcome	other_allele.outcome	beta.exposure	beta.outcome	eaf.outcome	pos.outcome	pval.outcome	se.outcome	chr.exposure	se.exposure	exposure	pval.exposure	R2	F
rs10967781	C	A	C	A	0.0507994	-0.0226731	0.289917	27225260	0.49068	0.0328963	9	0.0113322	genus..Ruminococcustorquesgroup.id.14377	7.36925e-06	0.0010625	19.5049
rs12434631	A	G	A	G	0.074697	-0.0620803	0.106117	25661198	0.19885	0.0483177	14	0.0153401	genus..Ruminococcustorquesgroup.id.14377	1.11933e-06	0.00105853	19.4318
rs1475330	T	C	T	C	0.0523492	-0.0457935	0.241998	66552209	0.192659	0.0351514	6	0.01182	genus..Ruminococcustorquesgroup.id.14377	9.47363e-06	0.00100539	18.4553
rs158487	A	G	A	G	0.0531781	-0.0914625	0.283296	56280199	0.0060615	0.0333265	5	0.0116341	genus..Ruminococcustorquesgroup.id.14377	4.85656e-06	0.00114836	21.0828
rs1972694	T	A	T	A	-0.0614094	0.0653399	0.179321	25081278	0.0937951	0.0389923	15	0.0137321	genus..Ruminococcustorquesgroup.id.14377	7.74998e-06	0.00110995	20.3769
rs35866622	T	C	T	C	-0.0612024	0.0623288	0.338468	48714803	0.0480142	0.0315231	19	0.0109421	genus..Ruminococcustorquesgroup.id.14377	2.22818e-08	0.00167739	30.8117
rs4073731	T	C	T	C	0.0651948	-0.0786843	0.163043	132793252	0.051941	0.0404833	11	0.0142221	genus..Ruminococcustorquesgroup.id.14377	4.56071e-06	0.00116001	21.2969
rs60603763	C	G	C	G	0.124328	0.0569242	0.0824538	3859034	0.293293	0.0541658	10	0.0275286	genus..Ruminococcustorquesgroup.id.14377	6.29202e-06	0.00233888	42.991
rs73130967	A	T	A	T	0.0770375	-0.0563079	0.0857744	54713621	0.299259	0.0542453	7	0.0168264	genus..Ruminococcustorquesgroup.id.14377	4.68628e-06	0.000930776	17.0845
rs77034621	T	G	T	G	-0.151553	-0.0408354	0.0167355	75857608	0.725685	0.116383	8	0.0335878	genus..Ruminococcustorquesgroup.id.14377	6.41759e-06	0.000755905	13.8723
rs773123	T	A	T	A	0.0824005	0.0187989	0.12189	56101214	0.679656	0.0455253	12	0.0173862	genus..Ruminococcustorquesgroup.id.14377	2.14322e-06	0.00145347	26.6925
